# Supplementary material for: Toward improved phosphorus efficiency in monogastrics—interplay of serum, minerals, bone, and immune system after divergent dietary phosphorus supply in swine
Source: Am J Physiol Regul Integr Comp Physiol. 2016 Mar 9;310(10):R917–25. doi: 10.1152/ajpregu.00215.2015 (PMC4896080; doi:10.1152/ajpregu.00215.2015)
Supplement: Supporting Information Table S2 [file Supporting_Information_Table_S2.xlsx]

## Sheet: Table S2
		28 dpn						35 dpn						49 dpn						63 dpn
		L		M		H		L		M		H		L		M		H		L		M		H
Item	Unit	mean	SE	mean	SE	mean	SE	mean	SE	mean	SE	mean	SE	mean	SE	mean	SE	mean	SE	mean	SE	mean	SE	mean	SE
Inorganic Phosphorus	[mg/dl]	10.7333	0.415443	9.75	0.238921	10.6714	0.308197	6.18333	0.127838	9.51667	0.427796	11.1714	0.578074	6.4	0.481894	10.65	0.69031	9.11429	0.93578	8.71667	0.270202	12.5833	0.277305	11.4429	0.447605
Calcium	[mg/dl]	11.45	0.486912	10.2167	0.169011	11.3571	0.201886	12.8	0.453995	9.94	0.639124	9.7	0.591608	10.7833	0.774387	9.06667	0.781973	7.25714	0.791758	12.3167	0.765004	11.1167	0.160583	10.1714	0.439719
Magnesium	[mg/dl]	2.28333	0.142237	2	0.149071	2.38571	0.137661	2.43333	0.162731	2.38333	0.118829	2.48571	0.115048	2.2	0.163299	2.23333	0.167774	1.82857	0.229208	2.75	0.155902	3.11667	0.0597061	2.8	0.167819
Creatinine	[mg/dl]	1.25	0.0612372	1.13333	0.07698	1.05714	0.160175	1	0.262467	1.15	0.213112	1.27143	0.183741	1.03333	0.0805076	1.18333	0.0435677	1.12857	0.0389363	1.18333	0.0280542	1.13333	0.083887	1.21429	0.0241473
Glucose	[mg/dl]	113.833	1.53508	107.667	7.56698	115.857	9.64773	111.5	6.29705	112.5	6.44959	105	3.57428	93.6667	8.45139	105.833	13.2422	85	8.06605	98	3.89444	110.333	3.06111	101.429	9.97723
Albumin	[g/dl]	3.33333	0.159281	3.03333	0.247955	3.1	0.101015	3.11667	0.142237	2.85	0.520016	2.72857	0.298099	2.45	0.22577	2.28333	0.184717	1.8	0.221313	3.16667	0.189541	3.55	0.167912	3.22857	0.218262
Parathyroid hormone	[pg/ml]	33.4228	9.55507	31.6414	6.2363	15.5393	2.29289	1.3948	0.17497	8.82788	2.65476	19.4763	3.0272	2.05843	0.190759	23.2865	8.88252	12.9313	3.35725	1.75317	0.0140558	12.7873	4.13513	7.88961	1.28344
Calcitriol	[pmol/l]	323.667	10.1068	330.333	29.6692	293.286	19.0913	400.874	30.2641	432.632	35.435	378.571	18.6743	425.646	49.8556	319.944	73.1403	220.429	15.837	536.559	17.6105	335.038	67.5284	262.857	7.76551
Calcidiol	[ng/ml]	14.2329	1.01807	16.2911	0.533001	14.2365	0.820951	16.4436	0.688468	17.0578	0.477012	15.6842	0.395912	10.7736	0.91864	9.38752	1.56739	7.9846	0.753334	12.9901	0.824644	11.9608	1.06643	9.75614	0.880629
sRANKL	[pmol/l]	0.126583	0.0185582	0.10185	0.0150348	0.1078	0.0158938	0.103325	0.0216706	0.0909417	0.0182949	0.109329	0.0193335	0.121025	0.0127452	0.104317	0.0116098	0.111408	0.00478672	0.0869083	0.0136221	0.0689375	0.0173608	0.0774	0.00579643
Cathepsin K	[pmol/ml]	0.0669167	0.0051216	0.0596833	0.00194414	0.0817714	0.0116951	0.0783333	0.00711804	0.0618583	0.0035604	0.0681786	0.00479888	0.06935	0.00518553	0.0788167	0.00947092	0.0647071	0.00251596	0.0651917	0.00264348	0.06795	0.0033934	0.0593857	0.00380745
Osteocalcin	[ng/ml]	2.48226	0.594684	1.92573	0.339001	2.27907	0.160479	4.5172	0.346146	4.22352	0.670951	5.66621	0.970413	10.3221	2.72409	16.0409	9.70889	6.58136	1.25581	11.4906	3.36024	9.16355	1.35364	9.25737	1.65362
FGF23	[pg/ml]	220.456	12.2077	239.315	26.7327	205.97	18.2495	249.054	11.5627	221.208	14.5472	216.453	8.0085	196.014	6.63753	192.709	6.27147	169.106	10.2152	142.648	12.5211	113.264	17.1786	121.746	11.0218
Alkaline Phosphatase	[U/l]	385.333	39.0588	402.667	25.9301	443.571	38.951	348.667	30.129	313.667	13.4736	314.429	33.1539	278	21.6782	227	11.7945	192.286	18.4498	274.5	31.3269	210.833	14.8088	203.143	10.1869
Erythrocytes	[10³/mm³]	5.78	0.0608276	5.79333	0.118173	5.73571	0.113135	6.67833	0.132002	6.58667	0.16148	6.57286	0.164958	6.68833	0.295065	6.70667	0.163021	6.4	0.173013	6.96	0.122338	6.435	0.248224	6.53143	0.192687
LeucocyteS	[10³/mm³]	12.5117	1.05009	10.4333	1.11436	9.95857	0.76909	13.6333	1.17513	17.8483	3.4826	17.5814	1.7781	16.83	1.74265	16.115	1.48829	19.5583	1.23651	11.6	0.697862	11.5367	1.88504	16.3814	1.7647
Platelets	[10³/mm³]	296.5	19.1728	364.5	40.2553	298.714	42.1212	368.667	47.6286	374.667	41.4291	264	45.9054	254.833	29.6305	309.333	58.0616	291.667	21.2298	190.833	39.0409	152.667	67.6127	180.571	38.855
