# Supplementary material for: Toward improved phosphorus efficiency in monogastrics—interplay of serum, minerals, bone, and immune system after divergent dietary phosphorus supply in swine
Source: Am J Physiol Regul Integr Comp Physiol. 2016 Mar 9;310(10):R917–25. doi: 10.1152/ajpregu.00215.2015 (PMC4896080; doi:10.1152/ajpregu.00215.2015)
Supplement: Supporting Information Table S3 [file Supporting_Information_Table_S3.xlsx]

## Sheet: Table S3
														Enrichment scores (a score of 2 or greater is considered signficant)
														Item	R vs H	R vs M	R vs L
														CD56+ NK Cells	5.25133	0	0
														BDCA4+ Dentritic Cells	4.08159	0	0
														Whole Blood	6.91255	0	0
														Smooth Muscle	2.3971	0	0
														CD4+ T Cells	2.18732	0	0
														CD33+ Myeloid	12.3982	0	0
														CD14+ Monocytes	10.286	0	0
Probe-sets showing altered mRNA abundances between experimental groups.
Intersection between R vs M, R vs L, and R vs H; positive Fold change: H/M/L > R; negative Fold change: H/M/L < R;
		R vs M			R vs L			R vs H
Probe_Set_ID	Gene_Symbol	pValue	qValue	FC	pValue	qValue	FC	pValue	qValue	FC	Gene_name
SNOWBALL_000601_st	CPT1A	9.2e-07	0.00846368	-2.31	6e-07	0.014251	-2.21	0.000801302	0.0368527	-1.56	carnitine palmitoyltransferase 1A (liver)
SNOWBALL_026934_st	BC015417.2	7.83e-07	0.00846368	2.64	2.84e-06	0.0224687	2.31	2.66e-06	0.010427	2.21	Sus scrofa clone Clu_9588.scr.msk.p1.Contig1, mRNA sequence
Intersection between R vs M and R vs H; positive Fold change: H/M > R; negative Fold change: H/M < R;
		R vs M			R vs H
Probe_Set_ID	Gene_Symbol	pValue	qValue	FC	pValue	qValue	FC	Gene_name
SNOWBALL_007993_st	TPPP3	4.09e-06	0.0282306	1.88	6.3e-09	0.000107726	2.19	tubulin polymerization-promoting protein family member 3 [Source:HGNC Symbol;Acc:24162]
SNOWBALL_012254_st	PGM2L1	5.95e-07	0.00846368	2.32	0.000309508	0.0313141	1.62	phosphoglucomutase 2-like 1 [Source:HGNC Symbol;Acc:20898]
Intersection between R vs L and R vs H; positive Fold change: H/L > R; negative Fold change: H/L < R;
		R vs L			R vs H
Probe_Set_ID	Gene_Symbol	pValue	qValue	FC	pValue	qValue	FC	Gene_name
SNOWBALL_007440_st	LMO3	1.4e-05	0.0482401	1.75	0.000249784	0.0302165	1.53	LIM domain only 3 (rhombotin-like 2) [Source:HGNC Symbol;Acc:6643]
SNOWBALL_012705_st	RPL22L1	7.66e-06	0.0455047	1.94	0.00081238	0.0368527	1.54
SNOWBALL_025844_st	NFIC	1.03e-05	0.0482401	1.38	3.6e-05	0.0187902	1.32	Sus scrofa mRNA, clone:LVRM10009B06, expressed in liver
SNOWBALL_030144_st	ROCK1	1.98e-06	0.0224687	2.2	0.00064914	0.0354082	1.62	Ssc_hash_S18377428 921894 MARC 4PIG Sus scrofa cDNA 3prime, mRNA sequence /clone_end=3prime /gb=CK457585 /gi=40828866 /ug=Ssc.24477 /len=862
SNOWBALL_035901_st		1.42e-05	0.0482401	1.84	2.82e-06	0.010427	1.89	Ssc_hash_S40244426 rlnt09c_p11.y1 lnt Sus scrofa cDNA 5prime, mRNA sequence /clone_end=5prime /gb=EW339333 /gi=182745214 /ug=Ssc.63625 /len=574
Private to R vs H; positive Fold change: H > R; negative Fold change: H < R;
		R vs H
Probe_Set_ID	Gene_Symbol	pValue	qValue	FC	Gene_name
bta-mir-1584_st		0.000681727	0.0355378	-1.29	MI0011454
bta-mir-185_s_st	hsa-mir-185	0.00103608	0.0398095	-1.29	MI0009758
bta-mir-2360_st		0.0001336	0.0257607	-1.35	MI0011390
bta-mir-2425_st		0.00165628	0.0475162	-1.69	MI0011475
bta-mir-2445_st		0.00183357	0.0490035	-1.4	MI0011499
bta-mir-2903_st		0.00194469	0.0497301	-1.3	MI0013079
bta-mir-320-1_x_st	hsa-mir-320	0.00185013	0.0490035	-1.29	MI0012211
hsa-mir-220b_x_st	TUBB4	0.0016471	0.0475162	-1.23	retired
hsa-mir-223_s_st	hsa-mir-223	0.00100354	0.0395073	1.82	MI0000300
hsa-mir-3159_st	hsa-mir-3159	0.000431276	0.0335904	-1.35	MI0014188
hsa-mir-555_st	hsa-mir-555	0.000109887	0.0247222	1.47	MI0003561
hsa-mir-564_st	hsa-mir-564	0.00164002	0.0475162	-1.43	MI0003570
hsa-mir-937_st	hsa-mir-937	0.00131946	0.0436376	-1.38	MI0005759
mmu-mir-1960_st	Mir1960	0.000668706	0.0354082	-2.04	MI0009957
mmu-mir-328_st	hsa-mir-328	0.00116671	0.0414736	-1.29	MI0000603
mmu-mir-689-2_x_st		4.97e-05	0.0198425	-1.43	retired
mmu-mir-715_st		0.000416426	0.0335431	-1.33	retired
SNOWBALL_000022_st	IFNGR1	0.000575205	0.0344867	1.63	Interferon-gamma receptor 1
SNOWBALL_000103_s_st	TLR4	0.00169055	0.0476598	1.86	Toll-like receptor 4
SNOWBALL_000107_st	TLR4	0.000639015	0.0354007	1.88	Toll-like receptor 4
SNOWBALL_000200_st	PTRH2	0.000736275	0.0363348	1.29	peptidyl-tRNA hydrolase 2
SNOWBALL_000204_st	CCL23	0.000220698	0.0280289	1.66	Chemokine (C-C motif) ligand 23
SNOWBALL_000238_st	CCR9	4.57e-05	0.0195432	1.35	chemokine (C-C motif) receptor 9
SNOWBALL_000247_st		0.000803643	0.0368527	1.45	Interleukin-1 receptor-associated kinase-like 2 (IRAK-2)
SNOWBALL_000269_s_st	CD86	0.000432199	0.0335904	1.62	CD86 molecule
SNOWBALL_000368_s_st	TANK	0.000281585	0.030887	1.52	TRAF family member-associated NFKB activator
SNOWBALL_000392_st	DUSP1	0.000174196	0.02711	1.77	dual specificity phosphatase 1
SNOWBALL_000393_s_st	DUSP1	0.00068858	0.0357298	1.74	dual specificity phosphatase 1
SNOWBALL_000394_st	DUSP1	0.0013992	0.0442218	1.51	dual specificity phosphatase 1
SNOWBALL_000395_s_st	DUSP1	0.00084639	0.0368527	1.62	dual specificity phosphatase 1
SNOWBALL_000444_s_st	DPM1	0.00128937	0.0435212	1.25	dolichyl-phosphate mannosyltransferase polypeptide 1, catalytic subunit
SNOWBALL_000534_st	RAB22A	0.000148875	0.0257607	-1.63	RAB22A, member RAS oncogene family
SNOWBALL_000591_st	TBXAS1	0.000490594	0.0340202	1.43	thromboxane A synthase 1 (platelet, cytochrome P450, family 5, subfamily A)
SNOWBALL_000592_st	TBXAS1	0.00166279	0.0476127	1.46	thromboxane A synthase 1 (platelet, cytochrome P450, family 5, subfamily A)
SNOWBALL_000598_st	TAX1BP1	0.00193265	0.0496173	-1.51	Tax1 (human T-cell leukemia virus type I) binding protein 1
SNOWBALL_000622_st	CD44	6.29e-05	0.0206765	1.4	CD44 molecule (Indian blood group)
SNOWBALL_000641_st	CD97	9.69e-05	0.023861	1.49	CD97 molecule
SNOWBALL_000644_s_st	CD97	0.000436681	0.0336127	1.49	CD97 molecule
SNOWBALL_000657_st	SMAD5	0.00196628	0.0497301	1.37	SMAD family member 5
SNOWBALL_000686_st	RPIA	0.000450984	0.0336127	1.34	ribose 5-phosphate isomerase A
SNOWBALL_000785_st	DEPDC6	0.000294722	0.030887	1.41	DEP domain containing 6 Fragment
SNOWBALL_000824_st	RIPK2	0.00151919	0.0459238	1.27	receptor-interacting serine-threonine kinase 2
SNOWBALL_000831_st	CEBPD	1.91e-05	0.0167153	1.69	CCAAT/enhancer-binding protein delta (C/EBP delta)(Nuclear factor NF-IL6-beta)(NF-IL6-beta)
SNOWBALL_000876_st	S100A10	0.00143085	0.0445191	1.4	S100 calcium binding protein A10
SNOWBALL_000930_st	SRGAP1	0.000168397	0.0269095	1.49	SLIT-ROBO Rho GTPase activating protein 1
SNOWBALL_000947_st	A2M	0.00131085	0.0435212	1.71	alpha-2-macroglobulin
SNOWBALL_000948_st	A2M	0.000582901	0.0344867	1.69	alpha-2-macroglobulin
SNOWBALL_000950_st	A2M	0.000491641	0.0340202	1.6	alpha-2-macroglobulin
SNOWBALL_000976_st	NFKBID	0.000905285	0.0379376	1.28	NF-kappa-B inhibitor delta
SNOWBALL_001060_st	PPP1R11	0.00140857	0.0442726	1.32	protein phosphatase 1, regulatory (inhibitor) subunit 11
SNOWBALL_001106_s_st	FLOT1	0.000461935	0.0338169	1.59	flotillin 1
SNOWBALL_001144_st	PPP1R10	0.000200219	0.0277957	1.35	protein phosphatase 1, regulatory subunit 10
SNOWBALL_001184_st	CCHCR1	0.000703296	0.0361065	1.34	coiled-coil alpha-helical rod protein 1
SNOWBALL_001255_s_st	BAT4	0.00145957	0.0449662	1.24	HLA-B associated transcript 4
SNOWBALL_001452_st	MAPK14	0.00144118	0.0446164	1.49	Similor to mitogen-activated protein kinase 14
SNOWBALL_001455_s_st	CCND3	0.000494419	0.0340202	1.28	cyclin D3
SNOWBALL_001527_st	TLR2	0.00136879	0.0441324	1.61	toll-like receptor 2
SNOWBALL_001584_st	FAM129A	0.000572585	0.0344867	1.96	family with sequence similarity 129, member A
SNOWBALL_001607_st		0.00198293	0.0497301	-1.26	novel transcript
SNOWBALL_001623_s_st	MSL3	0.00112104	0.0410683	1.41	male-specific lethal 3 homolog (Drosophila)
SNOWBALL_001628_s_st	MSL3	0.00183358	0.0490035	1.38	male-specific lethal 3 homolog (Drosophila)
SNOWBALL_001633_s_st	RAB9A	0.00165396	0.0475162	1.41	RAB9A, member RAS oncogene family
SNOWBALL_001636_s_st	RAB9A	0.000479395	0.0340202	1.46	RAB9A, member RAS oncogene family
SNOWBALL_001706_st	MAOA	9.23e-05	0.0236144	1.67	monoamine oxidase A
SNOWBALL_001707_s_st	MAOA	0.000838299	0.0368527	1.71	monoamine oxidase A
SNOWBALL_001740_st	PGK1	0.00143204	0.0445191	1.3	phosphoglycerate kinase 1
SNOWBALL_001786_st	ARMCX2	0.000944329	0.0384628	-1.26	armadillo repeat containing, X-linked 2
SNOWBALL_001996_st	MTCP1	0.000546482	0.0342269	1.38	mature T-cell proliferation 1
SNOWBALL_002118_st	PERP	0.000155472	0.0259009	1.31	PERP, TP53 apoptosis effector [Source:HGNC Symbol;Acc:17637]
SNOWBALL_002150_st	RAB32	0.00127179	0.0433937	1.29	RAB32, member RAS oncogene family [Source:HGNC Symbol;Acc:9772]
SNOWBALL_002184_s_st	ULBP1	0.00189198	0.0493308	1.25	---
SNOWBALL_002223_st	VNN3	0.000943697	0.0384628	2.03	---
SNOWBALL_002336_st	SLC35A1	0.000977271	0.0390414	1.4	solute carrier family 35 (CMP-sialic acid transporter), member A1 [Source:HGNC Symbol;Acc:11021]
SNOWBALL_002338_st	EPB41L2	0.000447667	0.0336127	1.49	erythrocyte membrane protein band 4.1-like 2 [Source:HGNC Symbol;Acc:3379]
SNOWBALL_002368_s_st		0.00169759	0.0477401	1.47	---
SNOWBALL_002398_st	ANXA2	0.000732343	0.0363348	1.51	annexin A2 [Source:HGNC Symbol;Acc:537]
SNOWBALL_002417_st	PYGO1	1.59e-08	0.000136144	2.09	pygopus homolog 1 (Drosophila) [Source:HGNC Symbol;Acc:30256]
SNOWBALL_002462_s_st	APH1B	0.00186695	0.0490035	1.44	---
SNOWBALL_002526_st	MAPK6	0.000616758	0.0351282	1.31	---
SNOWBALL_002675_st		0.000449483	0.0336127	1.52	---
SNOWBALL_002712_st	ANXA1	0.000202026	0.0277957	1.54	annexin A1 [Source:HGNC Symbol;Acc:533]
SNOWBALL_002980_st	MEF2A	0.000144248	0.0257607	1.3	myocyte enhancer factor 2A [Source:HGNC Symbol;Acc:6993]
SNOWBALL_003009_st	IGF2R	0.00112002	0.0410683	1.33	---
SNOWBALL_003104_st	SOS2	0.00102103	0.0396769	1.25	son of sevenless homolog 2 (Drosophila) [Source:HGNC Symbol;Acc:11188]
SNOWBALL_003128_st	ASB7	0.000349393	0.0329276	1.29	ankyrin repeat and SOCS box-containing 7 [Source:HGNC Symbol;Acc:17182]
SNOWBALL_003356_x_st		0.00129248	0.0435212	-1.49	---
SNOWBALL_003486_st	GLIPR2	8.9e-05	0.0234018	1.43	GLI pathogenesis-related 2 [Source:HGNC Symbol;Acc:18007]
SNOWBALL_003539_st	ZBTB6	0.00185737	0.0490035	1.28	zinc finger and BTB domain containing 6 [Source:HGNC Symbol;Acc:16764]
SNOWBALL_003703_x_st	NPR3	0.00142055	0.0445191	-1.55	---
SNOWBALL_003762_st	FURIN	2.98e-05	0.0176467	-1.51	furin (paired basic amino acid cleaving enzyme) [Source:HGNC Symbol;Acc:8568]
SNOWBALL_003767_st	TMEM141	0.00130822	0.0435212	1.28	transmembrane protein 141 [Source:HGNC Symbol;Acc:28211]
SNOWBALL_003839_st	TESK1	0.00176363	0.048452	1.26	testis-specific kinase 1 [Source:HGNC Symbol;Acc:11731]
SNOWBALL_003899_st	PCSK6	0.000421542	0.0335431	-1.35	---
SNOWBALL_004095_st	RXRA	0.000608116	0.0348919	1.3	retinoid X receptor, alpha [Source:HGNC Symbol;Acc:10477]
SNOWBALL_004152_st	PPP6C	0.000570044	0.0344867	1.24	protein phosphatase 6, catalytic subunit [Source:HGNC Symbol;Acc:9323]
SNOWBALL_004349_s_st	KPNA7	0.000253673	0.0302165	-1.26	---
SNOWBALL_004404_s_st	GTF2A2	0.000526567	0.0340202	1.3	---
SNOWBALL_004472_st	CPPED1	0.001443	0.0446164	1.28	calcineurin-like phosphoesterase domain containing 1 [Source:HGNC Symbol;Acc:25632]
SNOWBALL_004580_st	TPST1	2.72e-05	0.0176467	1.79	tyrosylprotein sulfotransferase 1 [Source:HGNC Symbol;Acc:12020]
SNOWBALL_004607_st	RMND5A	0.00159898	0.0470849	-1.57	required for meiotic nuclear division 5 homolog A (S. cerevisiae) [Source:HGNC Symbol;Acc:25850]
SNOWBALL_004728_st	ZNF2	0.000920126	0.038067	1.37	zinc finger protein 2 [Source:HGNC Symbol;Acc:12991]
SNOWBALL_004733_st	IL1B	0.00131946	0.0436376	1.47	Interleukin-1 beta Precursor (IL-1 beta) [Source:UniProtKB/Swiss-Prot;Acc:P26889]
SNOWBALL_004817_st	IL1B	0.00199023	0.0497301	1.31	---
SNOWBALL_004839_st	IL1R2	0.000375526	0.0329276	2.49	interleukin 1 receptor, type II [Source:HGNC Symbol;Acc:5994]
SNOWBALL_004855_st	IL18R1	2.99e-05	0.0176467	1.78	interleukin 18 receptor 1 [Source:HGNC Symbol;Acc:5988]
SNOWBALL_004958_st	DPY30	0.00178677	0.0487999	1.24	dpy-30 homolog (C. elegans) [Source:HGNC Symbol;Acc:24590]
SNOWBALL_005005_s_st	DOK1	0.000594569	0.0346806	1.32	docking protein 1, 62kDa (downstream of tyrosine kinase 1) [Source:HGNC Symbol;Acc:2990]
SNOWBALL_005009_st	CDC42EP3	0.000501719	0.0340202	1.34	CDC42 effector protein (Rho GTPase binding) 3 [Source:HGNC Symbol;Acc:16943]
SNOWBALL_005029_st	ARHGAP25	0.00154462	0.0461518	1.27	Rho GTPase activating protein 25 [Source:HGNC Symbol;Acc:28951]
SNOWBALL_005294_st	CCDC88A	0.000913356	0.0379376	1.5	coiled-coil domain containing 88A [Source:HGNC Symbol;Acc:25523]
SNOWBALL_005327_st	ID2	0.000441164	0.0336127	1.43	inhibitor of DNA binding 2, dominant negative helix-loop-helix protein [Source:HGNC Symbol;Acc:5361]
SNOWBALL_005353_s_st	DTNB	0.000512943	0.0340202	1.29	dystrobrevin, beta [Source:HGNC Symbol;Acc:3058]
SNOWBALL_005356_st	ANXA4	0.00140672	0.0442726	1.61	annexin A4 [Source:HGNC Symbol;Acc:542]
SNOWBALL_005374_st		0.00040376	0.0335128	-1.62	U6 spliceosomal RNA [Source: RFAM;Acc:RF00026]
SNOWBALL_005507_st	YPEL5	0.00197133	0.0497301	-1.51	yippee-like 5 (Drosophila) [Source:HGNC Symbol;Acc:18329]
SNOWBALL_005692_st	LRRC69	0.000889128	0.0377236	-1.36	leucine rich repeat containing 69 [Source:HGNC Symbol;Acc:34303]
SNOWBALL_005776_st	LRRCC1	0.00185439	0.0490035	1.29	leucine rich repeat and coiled-coil domain containing 1 [Source:HGNC Symbol;Acc:29373]
SNOWBALL_005807_st		0.000204889	0.0277957	1.44	---
SNOWBALL_005808_st	FCRL4	0.000100425	0.023861	1.52	Fc receptor-like 4 [Source:HGNC Symbol;Acc:18507]
SNOWBALL_005897_st	TAGLN2	0.00180075	0.0488354	1.4	transgelin 2 [Source:HGNC Symbol;Acc:11554]
SNOWBALL_005910_st	UAP1	1.43e-05	0.0167153	1.39	UDP-N-acteylglucosamine pyrophosphorylase 1 [Source:HGNC Symbol;Acc:12457]
SNOWBALL_005929_st	SLAMF7	0.000756517	0.0363348	1.44	SLAM family member 7 [Source:HGNC Symbol;Acc:21394]
SNOWBALL_006022_st	DEDD	0.00174938	0.0482457	1.3	death effector domain containing [Source:HGNC Symbol;Acc:2755]
SNOWBALL_006039_st	SGK3	0.000160007	0.0263063	1.57	serum/glucocorticoid regulated kinase family, member 3 [Source:HGNC Symbol;Acc:10812]
SNOWBALL_006154_st	B4GALT3	0.0018108	0.0488354	1.31	UDP-Gal:betaGlcNAc beta 1,4- galactosyltransferase, polypeptide 3 [Source:HGNC Symbol;Acc:926]
SNOWBALL_006163_st	C1orf103	2.76e-05	0.0176467	1.47	Uncharacterized protein C1orf103 (Receptor-interacting factor 1) [Source:UniProtKB/Swiss-Prot;Acc:Q5T3J3]
SNOWBALL_006303_st	LIX1L	0.000460946	0.0338169	1.31	Lix1 homolog (mouse)-like [Source:HGNC Symbol;Acc:28715]
SNOWBALL_006332_st	DPH5	0.00187324	0.0490495	1.27	DPH5 homolog (S. cerevisiae) [Source:HGNC Symbol;Acc:24270]
SNOWBALL_006595_st	LASS2	0.000814384	0.0368527	1.27	LAG1 homolog, ceramide synthase 2 [Source:HGNC Symbol;Acc:14076]
SNOWBALL_006642_st	NHLH2	0.0018573	0.0490035	-1.29	nescient helix loop helix 2 [Source:HGNC Symbol;Acc:7818]
SNOWBALL_006672_st	PGLYRP4	0.000262617	0.03034	-1.3	peptidoglycan recognition protein 4 [Source:HGNC Symbol;Acc:30015]
SNOWBALL_006846_st	TMEM184B	0.00107092	0.040691	1.3	transmembrane protein 184B [Source:HGNC Symbol;Acc:1310]
SNOWBALL_006868_st	JOSD1	0.000825899	0.0368527	1.62	---
SNOWBALL_007002_s_st	WNT1	0.00167225	0.0476321	-1.36	wingless-type MMTV integration site family, member 1 [Source:HGNC Symbol;Acc:12774]
SNOWBALL_007016_st	ORMDL2	0.00180452	0.0488354	1.26	ORM1-like 2 (S. cerevisiae) [Source:HGNC Symbol;Acc:16037]
SNOWBALL_007119_st	PLEKHA5	0.00190105	0.0493428	1.26	pleckstrin homology domain containing, family A member 5 [Source:HGNC Symbol;Acc:30036]
SNOWBALL_007155_s_st	EMP1	0.000646864	0.0354082	1.66	Epithelial membrane protein 1 [Source:UniProtKB/TrEMBL;Acc:A6N1V5]
SNOWBALL_007179_st	EMP1	0.000622108	0.0351282	1.41	Epithelial membrane protein 1 [Source:UniProtKB/TrEMBL;Acc:A6N1V5]
SNOWBALL_007211_st	CLEC2D	0.00196986	0.0497301	1.33	C-type lectin domain family 2, member D [Source:HGNC Symbol;Acc:14351]
SNOWBALL_007536_st	CCDC59	0.000826027	0.0368527	1.3	coiled-coil domain containing 59 [Source:HGNC Symbol;Acc:25005]
SNOWBALL_007651_st	NTN4	1.5e-05	0.0167153	1.66	netrin 4 [Source:HGNC Symbol;Acc:13658]
SNOWBALL_007799_s_st		0.000400298	0.0333875	-1.34	---
SNOWBALL_007815_st	ACSS3	0.0006439	0.0354007	1.35	acyl-CoA synthetase short-chain family member 3 [Source:HGNC Symbol;Acc:24723]
SNOWBALL_008000_st	NRN1L	0.000779146	0.0365992	-1.49	neuritin 1-like [Source:HGNC Symbol;Acc:29811]
SNOWBALL_008020_st	KIAA0174	0.00167425	0.0476321	1.29	KIAA0174 [Source:HGNC Symbol;Acc:28977]
SNOWBALL_008055_st	FBXO17	0.000217953	0.0280289	1.28	---
SNOWBALL_008107_st	TYROBP	0.00154067	0.0461346	1.71	TYRO protein tyrosine kinase binding protein [Source:HGNC Symbol;Acc:12449]
SNOWBALL_008173_st	ANKRD27	0.00181847	0.0489651	1.25	ankyrin repeat domain 27 (VPS9 domain) [Source:HGNC Symbol;Acc:25310]
SNOWBALL_008239_st	RSPH6A	0.000259549	0.0302165	-1.35	radial spoke head 6 homolog A (Chlamydomonas) [Source:HGNC Symbol;Acc:14241]
SNOWBALL_008279_st	GYS1	0.000901588	0.0379376	1.33	glycogen synthase 1 (muscle) [Source:HGNC Symbol;Acc:4706]
SNOWBALL_008291_st	KDELR1	0.000823561	0.0368527	1.26	KDEL (Lys-Asp-Glu-Leu) endoplasmic reticulum protein retention receptor 1 [Source:HGNC Symbol;Acc:6304]
SNOWBALL_008421_st	NANOS2	0.00111391	0.0410683	-1.27	nanos homolog 2 (Drosophila) [Source:HGNC Symbol;Acc:23292]
SNOWBALL_008439_s_st	ZNF541	0.000747565	0.0363348	-1.35	zinc finger protein 541 [Source:HGNC Symbol;Acc:25294]
SNOWBALL_008449_st	ZNF582	0.00024484	0.0301177	1.4	zinc finger protein 582 [Source:HGNC Symbol;Acc:26421]
SNOWBALL_008473_s_st	GYS1	0.00124971	0.0429077	1.39	glycogen synthase 1 (muscle) [Source:HGNC Symbol;Acc:4706]
SNOWBALL_008512_st	MYADM	1.81e-05	0.0167153	1.52	---
SNOWBALL_008608_st	PRRG2	0.000454389	0.0336333	-1.84	---
SNOWBALL_008781_st	PPT1	0.00114263	0.0413375	1.33	palmitoyl-protein thioesterase 1 [Source:HGNC Symbol;Acc:9325]
SNOWBALL_008889_st	KIF17	0.00114525	0.0413375	-1.3	kinesin family member 17 [Source:HGNC Symbol;Acc:19167]
SNOWBALL_008898_st	LEPROT	0.00138531	0.0442134	1.37	leptin receptor overlapping transcript [Source:HGNC Symbol;Acc:29477]
SNOWBALL_008943_st	BMP8A	0.00125333	0.0429455	-1.26	---
SNOWBALL_008954_st	PIGV	0.000950953	0.038481	1.29	phosphatidylinositol glycan anchor biosynthesis, class V [Source:HGNC Symbol;Acc:26031]
SNOWBALL_009022_st	FBXO6	0.00186862	0.0490035	1.29	F-box protein 6 [Source:HGNC Symbol;Acc:13585]
SNOWBALL_009058_st	PPAP2B	0.00113226	0.041268	1.4	phosphatidic acid phosphatase type 2B [Source:HGNC Symbol;Acc:9229]
SNOWBALL_009232_st	UTP11L	0.0011234	0.0410683	1.4	UTP11-like, U3 small nucleolar ribonucleoprotein, (yeast) [Source:HGNC Symbol;Acc:24329]
SNOWBALL_009235_st	ANKRD12	0.00186746	0.0490035	1.31	ankyrin repeat domain 12 [Source:HGNC Symbol;Acc:29135]
SNOWBALL_009250_st	KIF1B	0.00196803	0.0497301	1.31	kinesin family member 1B [Source:HGNC Symbol;Acc:16636]
SNOWBALL_009534_st	KDM1B	0.000387094	0.0332523	1.32	lysine (K)-specific demethylase 1B [Source:HGNC Symbol;Acc:21577]
SNOWBALL_009558_st	KIF13A	0.00164103	0.0475162	1.37	---
SNOWBALL_009929_st	FKBP5	5.15e-05	0.0198425	1.49	FK506 binding protein 5 [Source:HGNC Symbol;Acc:3721]
SNOWBALL_010045_st	PHF1	0.000707417	0.0361065	1.26	PHD finger protein 1 Fragment [Source:UniProtKB/TrEMBL;Acc:A2AB22]
SNOWBALL_010055_st	RGL2	0.000689589	0.0357298	1.32	Ral guanine nucleotide dissociation stimulator-like 2 (RalGDS-like 2)(RalGDS-like factor)(Ras-associated protein RAB2L) [Source:UniProtKB/Swiss-Prot;Acc:O15211]
SNOWBALL_010091_st	RUNX2	0.000217308	0.0280289	1.29	---
SNOWBALL_010096_st	KLHDC3	0.000618363	0.0351282	1.29	kelch domain containing 3 [Source:HGNC Symbol;Acc:20704]
SNOWBALL_010157_st	GPR65	0.000739634	0.0363348	1.53	G protein-coupled receptor 65 [Source:HGNC Symbol;Acc:4517]
SNOWBALL_010232_st	PNP	0.0015083	0.0458071	1.48	purine nucleoside phosphorylase [Source:HGNC Symbol;Acc:7892]
SNOWBALL_010249_st	HHIPL1	0.00198531	0.0497301	-1.29	HHIP-like 1 [Source:HGNC Symbol;Acc:19710]
SNOWBALL_010368_st	C14orf147	0.00048039	0.0340202	1.33	Small subunit of serine palmitoyltransferase A (ssSPTa) [Source:UniProtKB/Swiss-Prot;Acc:Q969W0]
SNOWBALL_010394_st	PSEN1	0.00082469	0.0368527	1.38	presenilin 1 [Source:HGNC Symbol;Acc:9508]
SNOWBALL_010550_st	PTPN9	0.000652123	0.0354082	1.3	protein tyrosine phosphatase, non-receptor type 9 [Source:HGNC Symbol;Acc:9661]
SNOWBALL_010559_st	TM6SF1	0.000357926	0.0329276	1.41	transmembrane 6 superfamily member 1 [Source:HGNC Symbol;Acc:11860]
SNOWBALL_010589_st	SLC7A7	0.000124277	0.0256047	1.54	solute carrier family 7 (cationic amino acid transporter, y+ system), member 7 [Source:HGNC Symbol;Acc:11065]
SNOWBALL_010603_st	SLC7A7	0.000218247	0.0280289	1.59	solute carrier family 7 (cationic amino acid transporter, y+ system), member 7 [Source:HGNC Symbol;Acc:11065]
SNOWBALL_010723_st	DAD1	0.00139856	0.0442218	1.31	defender against cell death 1 [Source:HGNC Symbol;Acc:2664]
SNOWBALL_010733_st	FAH	0.000502997	0.0340202	1.47	fumarylacetoacetate hydrolase (fumarylacetoacetase) [Source:HGNC Symbol;Acc:3579]
SNOWBALL_010886_st		0.000513712	0.0340202	1.26	VPS33B interacting protein, apical-basolateral polarity regulator [Source:HGNC Symbol;Acc:20347]
SNOWBALL_010988_st	TMEM14A	0.00132874	0.0436909	1.26	transmembrane protein 14A [Source:HGNC Symbol;Acc:21076]
SNOWBALL_011375_st	RBPJ	0.000625066	0.0351566	1.27	recombination signal binding protein for immunoglobulin kappa J region [Source:HGNC Symbol;Acc:5724]
SNOWBALL_011398_st	SEL1L3	0.000771384	0.0365992	1.48	sel-1 suppressor of lin-12-like 3 (C. elegans) [Source:HGNC Symbol;Acc:29108]
SNOWBALL_011546_st	DCUN1D4	0.00104235	0.0398713	1.3	DCN1, defective in cullin neddylation 1, domain containing 4 (S. cerevisiae) [Source:HGNC Symbol;Acc:28998]
SNOWBALL_011593_st	KLHL2	0.0010783	0.0408807	1.52	kelch-like 2, Mayven (Drosophila) [Source:HGNC Symbol;Acc:6353]
SNOWBALL_011632_st	CCDC109B	0.00135413	0.0440179	1.35	coiled-coil domain containing 109B [Source:HGNC Symbol;Acc:26076]
SNOWBALL_011634_st	RNF150	0.000284693	0.030887	-1.43	ring finger protein 150 [Source:HGNC Symbol;Acc:23138]
SNOWBALL_011706_st	H2AFZ	0.00100909	0.0395073	1.47	H2A histone family, member Z [Source:HGNC Symbol;Acc:4741]
SNOWBALL_011711_st	C4orf32	0.0005996	0.0346806	1.57	Uncharacterized protein C4orf32 [Source:UniProtKB/Swiss-Prot;Acc:Q8N8J7]
SNOWBALL_011774_st	ARHGAP24	0.000666089	0.0354082	1.36	Rho GTPase activating protein 24 [Source:HGNC Symbol;Acc:25361]
SNOWBALL_011901_st	ANTXR2	0.000198869	0.0277957	1.43	anthrax toxin receptor 2 [Source:HGNC Symbol;Acc:21732]
SNOWBALL_011931_s_st	TRPC3	0.00120078	0.041981	1.37	transient receptor potential cation channel, subfamily C, member 3 [Source:HGNC Symbol;Acc:12335]
SNOWBALL_011978_st	DENND5A	0.00197523	0.0497301	1.31	DENN/MADD domain containing 5A [Source:HGNC Symbol;Acc:19344]
SNOWBALL_012113_s_st		9.76e-05	0.023861	-1.42	---
SNOWBALL_012318_st	SDHD	0.00187652	0.0490603	1.43	Succinate dehydrogenase [ubiquinone] cytochrome b small subunit, mitochondrial Precursor (CybS)(Succinate-ubiquinone reductase membrane anchor subunit)(QPs3)(CII-4)(Succinate dehydrogenase complex subunit D)(Succinate-ubiquinone oxidoreductase cytochrome b small subunit) [Source:UniProtKB/Swiss-Prot;Acc:A5GZW8]
SNOWBALL_012345_st	IL10RA	0.000940475	0.0384628	1.29	interleukin 10 receptor, alpha [Source:HGNC Symbol;Acc:5964]
SNOWBALL_012399_st	PTS	0.00129805	0.0435212	1.41	6-pyruvoyltetrahydropterin synthase [Source:HGNC Symbol;Acc:9689]
SNOWBALL_012420_s_st	SDHD	0.00184543	0.0490035	1.37	---
SNOWBALL_012427_st	TRAPPC4	0.00170278	0.0478074	1.33	trafficking protein particle complex 4 [Source:HGNC Symbol;Acc:19943]
SNOWBALL_012534_st	FERD3L	0.00174539	0.0482457	-1.29	Fer3-like (Drosophila) [Source:HGNC Symbol;Acc:16660]
SNOWBALL_012572_st		0.000949498	0.038481	1.75	---
SNOWBALL_012591_st	FGL2	0.00156156	0.0464786	1.46	fibrinogen-like 2 [Source:HGNC Symbol;Acc:3696]
SNOWBALL_012758_st	TECTA	0.00072181	0.0363348	-1.38	---
SNOWBALL_012795_st	BET1	0.00120308	0.041981	1.36	blocked early in transport 1 homolog (S. cerevisiae) [Source:HGNC Symbol;Acc:14562]
SNOWBALL_012868_st	HGF	0.000196229	0.0277957	1.87	hepatocyte growth factor (hepapoietin A; scatter factor) [Source:HGNC Symbol;Acc:4893]
SNOWBALL_012870_st	AHR	8.24e-05	0.0231097	1.41	aryl hydrocarbon receptor [Source:HGNC Symbol;Acc:348]
SNOWBALL_012873_st	C4BPB	0.00199707	0.0497765	1.52	complement component 4 binding protein, beta [Source:HGNC Symbol;Acc:1328]
SNOWBALL_012970_st	PFKFB2	0.00167969	0.0476598	1.63	6-phosphofructo-2-kinase/fructose-2,6-biphosphatase 2 [Source:HGNC Symbol;Acc:8873]
SNOWBALL_012980_st	RCOR3	0.00137314	0.0441324	1.26	REST corepressor 3 [Source:HGNC Symbol;Acc:25594]
SNOWBALL_012989_st	VAMP4	0.00095424	0.038481	1.27	vesicle-associated membrane protein 4 [Source:HGNC Symbol;Acc:12645]
SNOWBALL_013201_st	IVNS1ABP	0.000504195	0.0340202	1.38	influenza virus NS1A binding protein [Source:HGNC Symbol;Acc:16951]
SNOWBALL_013236_st	RGS2	8.67e-05	0.0232364	1.72	regulator of G-protein signaling 2, 24kDa [Source:HGNC Symbol;Acc:9998]
SNOWBALL_013406_st	NDUFB6	0.000578415	0.0344867	1.43	NADH dehydrogenase (ubiquinone) 1 beta subcomplex, 6, 17kDa [Source:HGNC Symbol;Acc:7701]
SNOWBALL_013531_s_st	VIM	0.000746227	0.0363348	1.35	vimentin [Source:HGNC Symbol;Acc:12692]
SNOWBALL_013536_st	ARMC4	0.000178769	0.02711	1.31	armadillo repeat containing 4 [Source:HGNC Symbol;Acc:25583]
SNOWBALL_013630_s_st		0.000528501	0.0340202	-1.47	Putative aldo-keto reductase family 1 member C2 [Source:UniProtKB/TrEMBL;Acc:Q1KLB3]
SNOWBALL_013877_st	EXOSC8	0.000720143	0.0363348	1.32	exosome component 8 [Source:HGNC Symbol;Acc:17035]
SNOWBALL_013892_s_st	ESD	0.00168825	0.0476598	1.25	esterase D [Source:HGNC Symbol;Acc:3465]
SNOWBALL_013956_st	C13orf37	0.00084409	0.0368527	1.28	Mitotic-spindle organizing protein associated with a ring of gamma-tubulin 1 [Source:UniProtKB/Swiss-Prot;Acc:Q08AG7]
SNOWBALL_013977_st	GPR183	4.42e-05	0.0195432	1.44	G protein-coupled receptor 183 [Source:HGNC Symbol;Acc:3128]
SNOWBALL_014347_st	MLX	0.000291309	0.030887	1.44	MAX-like protein X [Source:HGNC Symbol;Acc:11645]
SNOWBALL_014416_st	SP2	0.00113902	0.0413375	1.34	Sp2 transcription factor [Source:HGNC Symbol;Acc:11207]
SNOWBALL_014429_st	MSL1	0.000522638	0.0340202	1.44	male-specific lethal 1 homolog (Drosophila) [Source:HGNC Symbol;Acc:27905]
SNOWBALL_014498_st	EVI2A	0.0011156	0.0410683	1.44	ecotropic viral integration site 2A [Source:HGNC Symbol;Acc:3499]
SNOWBALL_014582_st	JUP	0.0017495	0.0482457	-1.32	junction plakoglobin [Source:HGNC Symbol;Acc:6207]
SNOWBALL_014655_st	NFE2L1	0.00169195	0.0476598	1.34	nuclear factor (erythroid-derived 2)-like 1 [Source:HGNC Symbol;Acc:7781]
SNOWBALL_014666_st	CASC3	0.00115453	0.0414719	1.34	cancer susceptibility candidate 3 [Source:HGNC Symbol;Acc:17040]
SNOWBALL_014714_st	PIGW	0.00120203	0.041981	1.46	phosphatidylinositol glycan anchor biosynthesis, class W [Source:HGNC Symbol;Acc:23213]
SNOWBALL_014747_st	TIAF1	0.000241431	0.0301177	1.41	---
SNOWBALL_014751_st	CAMTA2	0.00142336	0.0445191	1.25	calmodulin binding transcription activator 2 [Source:HGNC Symbol;Acc:18807]
SNOWBALL_014777_s_st	C17orf87	0.00108893	0.0410683	1.86	Transmembrane protein C17orf87 [Source:UniProtKB/Swiss-Prot;Acc:Q6UWF3]
SNOWBALL_014865_st	FLOT2	0.000921711	0.038067	1.41	flotillin 2 [Source:HGNC Symbol;Acc:3758]
SNOWBALL_014876_st		0.000999193	0.0395073	-1.6	Small nucleolar RNA SNORD49 [Source: RFAM;Acc:RF00277]
SNOWBALL_014969_st	ASPA	0.000622507	0.0351282	1.38	aspartoacylase (Canavan disease) [Source:HGNC Symbol;Acc:756]
SNOWBALL_014972_st	RNF167	0.00176541	0.048452	1.32	ring finger protein 167 [Source:HGNC Symbol;Acc:24544]
SNOWBALL_014997_x_st	Rnu3b2	0.00051759	0.0340202	-1.64	Small nucleolar RNA U3 [Source: RFAM;Acc:RF00012]
SNOWBALL_015050_s_st	ARRB2	0.00130787	0.0435212	1.34	arrestin, beta 2 [Source:HGNC Symbol;Acc:712]
SNOWBALL_015170_s_st	CEP164	0.000797466	0.0368527	-1.28	---
SNOWBALL_015274_st	CLEC3B	0.000932863	0.0383424	-1.3	C-type lectin domain family 3, member B [Source:HGNC Symbol;Acc:11891]
SNOWBALL_015277_st	TRAK1	0.000127549	0.0257607	1.35	Trafficking kinesin-binding protein 1 (106 kDa O-GlcNAc transferase-interacting protein) [Source:UniProtKB/Swiss-Prot;Acc:Q9UPV9]
SNOWBALL_015330_s_st	SLC26A6	0.000735859	0.0363348	1.48	---
SNOWBALL_015388_st	QARS	0.000134448	0.0257607	1.32	glutaminyl-tRNA synthetase [Source:HGNC Symbol;Acc:9751]
SNOWBALL_015433_st	SLC26A6	0.000203545	0.0277957	1.53	---
SNOWBALL_015438_s_st	NT5DC2	0.00121907	0.0423252	1.45	5prime-nucleotidase domain containing 2 [Source:HGNC Symbol;Acc:25717]
SNOWBALL_015474_st	RAB7A	0.00162151	0.0473934	1.87	---
SNOWBALL_015529_s_st	TSPAN6	0.000762884	0.036538	1.56	---
SNOWBALL_015581_st	LMOD3	0.00108248	0.0409481	-1.28	leiomodin 3 (fetal) [Source:HGNC Symbol;Acc:6649]
SNOWBALL_015585_st	TMEM43	2.77e-05	0.0176467	1.54	transmembrane protein 43 [Source:HGNC Symbol;Acc:28472]
SNOWBALL_015693_st	THOC7	0.00185236	0.0490035	1.3	THO complex 7 homolog (Drosophila) [Source:HGNC Symbol;Acc:29874]
SNOWBALL_015699_st	BHLHE40	0.00158961	0.0470849	1.87	basic helix-loop-helix family, member e40 [Source:HGNC Symbol;Acc:1046]
SNOWBALL_015710_st	RYK	0.000423898	0.0335431	1.3	RYK receptor-like tyrosine kinase [Source:HGNC Symbol;Acc:10481]
SNOWBALL_015785_st		0.000643481	0.0354007	-1.3	---
SNOWBALL_015872_st	CHMP2B	0.000703409	0.0361065	1.33	chromatin modifying protein 2B [Source:HGNC Symbol;Acc:24537]
SNOWBALL_015884_st	ALCAM	0.000163404	0.0263579	1.56	activated leukocyte cell adhesion molecule [Source:HGNC Symbol;Acc:400]
SNOWBALL_015892_s_st	C3orf59	0.00160165	0.0470849	1.38	Uncharacterized protein C3orf59 [Source:UniProtKB/Swiss-Prot;Acc:Q8IYB1]
SNOWBALL_015979_s_st	CD200R1	0.00139117	0.0442134	1.68	---
SNOWBALL_016002_st		0.000317928	0.0314222	1.35	family with sequence similarity 165, member A [Source:HGNC Symbol;Acc:21400]
SNOWBALL_016007_s_st	FILIP1L	9.78e-06	0.0167153	1.57	---
SNOWBALL_016054_st	SNORA62	4.57e-05	0.0195432	-1.52	Small nucleolar RNA SNORA62/SNORA6 family [Source: RFAM;Acc:RF00091]
SNOWBALL_016070_st	SNORA81	0.00171805	0.0479297	-2.05	Small nucleolar RNA SNORA81 [Source: RFAM;Acc:RF01241]
SNOWBALL_016179_st	HCLS1	0.000510977	0.0340202	1.32	hematopoietic cell-specific Lyn substrate 1 [Source:HGNC Symbol;Acc:4844]
SNOWBALL_016299_st	ADAM28	0.000944791	0.0384628	1.38	ADAM metallopeptidase domain 28 [Source:HGNC Symbol;Acc:206]
SNOWBALL_016359_st	DPYSL2	0.00152267	0.0459238	1.35	dihydropyrimidinase-like 2 [Source:HGNC Symbol;Acc:3014]
SNOWBALL_016382_s_st	DDX60	0.000783537	0.0367046	-1.71	---
SNOWBALL_016640_s_st	CSTF2T	0.00117565	0.0416185	1.24	Cleavage stimulation factor 64 kDa subunit, tau variant (CSTF 64 kDa subunit, tau variant)(TauCstF-64)(CF-1 64 kDa subunit, tau variant) [Source:UniProtKB/Swiss-Prot;Acc:Q9H0L4]
SNOWBALL_016777_s_st	TSSK2	0.00189552	0.0493308	-1.26	testis-specific serine kinase 2 [Source:HGNC Symbol;Acc:11401]
SNOWBALL_016787_s_st	VPREB3	1.96e-05	0.0167153	1.6	pre-B lymphocyte 3 [Source:HGNC Symbol;Acc:12710]
SNOWBALL_017019_st	CSGALNACT2	0.00129776	0.0435212	1.25	chondroitin sulfate N-acetylgalactosaminyltransferase 2 [Source:HGNC Symbol;Acc:24292]
SNOWBALL_017022_st	UBE2D1	0.00166521	0.0476127	1.53	ubiquitin-conjugating enzyme E2D 1 (UBC4/5 homolog, yeast) [Source:HGNC Symbol;Acc:12474]
SNOWBALL_017247_st	STAMBPL1	5.39e-05	0.0198425	1.52	STAM binding protein-like 1 [Source:HGNC Symbol;Acc:24105]
SNOWBALL_017257_s_st	P4HA1	2.99e-05	0.0176467	1.43	prolyl 4-hydroxylase, alpha polypeptide I [Source:HGNC Symbol;Acc:8546]
SNOWBALL_017262_s_st	C10orf54	0.00147974	0.0453426	1.45	Platelet receptor Gi24 Precursor [Source:UniProtKB/Swiss-Prot;Acc:Q9H7M9]
SNOWBALL_017275_s_st	CALY	0.00156819	0.0465513	-1.25	calcyon neuron-specific vesicular protein [Source:HGNC Symbol;Acc:17938]
SNOWBALL_017307_st	GLUD1	0.000858408	0.0371213	1.3	---
SNOWBALL_017416_s_st	MYOF	0.000102336	0.0239695	1.83	myoferlin [Source:HGNC Symbol;Acc:3656]
SNOWBALL_017455_st	TMEM20	0.00101204	0.0395073	1.3	transmembrane protein 20 [Source:HGNC Symbol;Acc:26607]
SNOWBALL_017674_st	MGAT5	0.00104078	0.0398713	1.3	Alpha-1,6-mannosylglycoprotein 6-beta-N-acetylglucosaminyltransferase A (EC 2.4.1.155)(Mannoside acetylglucosaminyltransferase 5)(Alpha-mannoside beta-1,6-N-acetylglucosaminyltransferase)(N-acetylglucosaminyl-transferase V)(GlcNAc-T V)(GNT-V) [Source:UniProtKB/Swiss-Prot;Acc:Q09328]
SNOWBALL_017734_st	GYPC	0.000779031	0.0365992	-1.55	glycophorin C (Gerbich blood group) [Source:HGNC Symbol;Acc:4704]
SNOWBALL_017768_st	SLC25A4	0.00136954	0.0441324	1.29	solute carrier family 25 (mitochondrial carrier; adenine nucleotide translocator), member 4 [Source:HGNC Symbol;Acc:10990]
SNOWBALL_017807_st	DDHD2	0.00181019	0.0488354	1.27	DDHD domain containing 2 [Source:HGNC Symbol;Acc:29106]
SNOWBALL_017872_st	RNF122	0.000170568	0.027004	1.36	ring finger protein 122 [Source:HGNC Symbol;Acc:21147]
SNOWBALL_017884_st	GALNT3	1.6e-05	0.0167153	1.56	UDP-N-acetyl-alpha-D-galactosamine:polypeptide N-acetylgalactosaminyltransferase 3 (GalNAc-T3) [Source:HGNC Symbol;Acc:4125]
SNOWBALL_017906_st	RBMS1	8.17e-05	0.0231097	1.3	RNA binding motif, single stranded interacting protein 1 [Source:HGNC Symbol;Acc:9907]
SNOWBALL_017933_s_st	ACVR1	0.00049996	0.0340202	1.31	activin A receptor, type I [Source:HGNC Symbol;Acc:171]
SNOWBALL_018036_st	NFE2L2	0.000141176	0.0257607	1.37	nuclear factor (erythroid-derived 2)-like 2 [Source:HGNC Symbol;Acc:7782]
SNOWBALL_018103_st	SGPP2	0.00154664	0.0461518	-1.23	---
SNOWBALL_018225_st	CALCRL	0.000293006	0.030887	1.67	calcitonin receptor-like [Source:HGNC Symbol;Acc:16709]
SNOWBALL_018320_st	LRRFIP1	0.00138911	0.0442134	1.28	---
SNOWBALL_018553_st	GOLPH3	0.00186535	0.0490035	1.26	---
SNOWBALL_018689_st	ERGIC1	0.000642125	0.0354007	1.44	endoplasmic reticulum-golgi intermediate compartment (ERGIC) 1 [Source:HGNC Symbol;Acc:29205]
SNOWBALL_018714_st		0.00153736	0.0461163	1.41	---
SNOWBALL_018946_st		0.00127417	0.0433937	1.34	Orf protein Fragment [Source:UniProtKB/TrEMBL;Acc:Q29347]
SNOWBALL_019031_s_st	AGPAT6	0.000375198	0.0329276	1.46	Testis spermatogenesis cell apoptosis-related protein 7 [Source:UniProtKB/TrEMBL;Acc:B9VNW9]
SNOWBALL_019283_s_st	NFS1	0.00127469	0.0433937	1.26	NFS1 nitrogen fixation 1 homolog (S. cerevisiae) [Source:HGNC Symbol;Acc:15910]
SNOWBALL_019294_st	KIF3B	0.000997554	0.0395073	1.23	kinesin family member 3B [Source:HGNC Symbol;Acc:6320]
SNOWBALL_019347_st	SLC2A10	0.00198009	0.0497301	-1.29	solute carrier family 2 (facilitated glucose transporter), member 10 [Source:HGNC Symbol;Acc:13444]
SNOWBALL_019479_x_st	RN5S7	0.00174538	0.0482457	-1.56	---
SNOWBALL_019523_st		0.00195702	0.0497301	-1.54	U6 spliceosomal RNA [Source: RFAM;Acc:RF00026]
SNOWBALL_019685_st	BPGM	0.000298337	0.030887	-1.69	2,3-bisphosphoglycerate mutase [Source:HGNC Symbol;Acc:1093]
SNOWBALL_019700_s_st	TBXAS1	0.00114607	0.0413375	1.5	thromboxane A synthase 1 (platelet) [Source:HGNC Symbol;Acc:11609]
SNOWBALL_019770_st	CHN2	0.000928041	0.0382361	1.37	chimerin (chimaerin) 2 [Source:HGNC Symbol;Acc:1944]
SNOWBALL_019812_s_st	IRF5	0.000640102	0.0354007	1.54	---
SNOWBALL_019846_s_st	CAPZA2	0.00117245	0.0415911	1.28	F-actin-capping protein subunit alpha-2 (CapZ alpha-2) [Source:UniProtKB/Swiss-Prot;Acc:Q29221]
SNOWBALL_020054_st	BMX	0.00110279	0.0410683	1.71	BMX non-receptor tyrosine kinase [Source:HGNC Symbol;Acc:1079]
SNOWBALL_020066_s_st	NHS	0.000821701	0.0368527	-1.35	Nance-Horan syndrome (congenital cataracts and dental anomalies) [Source:HGNC Symbol;Acc:7820]
SNOWBALL_020067_st	RPS6KA3	0.000628328	0.0352242	1.27	ribosomal protein S6 kinase, 90kDa, polypeptide 3 [Source:HGNC Symbol;Acc:10432]
SNOWBALL_020220_st	PLP2	0.000806901	0.0368527	1.38	proteolipid protein 2 (colonic epithelium-enriched) [Source:HGNC Symbol;Acc:9087]
SNOWBALL_020325_st	SH3BGRL	0.00018725	0.0273647	1.57	SH3 domain binding glutamic acid-rich protein like [Source:HGNC Symbol;Acc:10823]
SNOWBALL_020526_s_st	TSC22D3	0.000705641	0.0361065	1.34	TSC22 domain family protein 3 (Glucocorticoid-induced leucine zipper protein)(Delta sleep-inducing peptide immunoreactor)(DSIP-immunoreactive peptide)(DIP protein) [Source:UniProtKB/Swiss-Prot;Acc:P80220]
SNOWBALL_020633_st	TMEM164	0.000296317	0.030887	1.38	transmembrane protein 164 [Source:HGNC Symbol;Acc:26217]
SNOWBALL_020719_s_st	TSC22D3	0.000836372	0.0368527	1.41	TSC22 domain family protein 3 (Glucocorticoid-induced leucine zipper protein)(Delta sleep-inducing peptide immunoreactor)(DSIP-immunoreactive peptide)(DIP protein) [Source:UniProtKB/Swiss-Prot;Acc:P80220]
SNOWBALL_020721_st	ZNF75D	0.000871555	0.0372554	1.32	zinc finger protein 75D [Source:HGNC Symbol;Acc:13145]
SNOWBALL_020854_st		0.000259781	0.0302165	-1.57	---
SNOWBALL_020910_s_st	TMBIM6	0.00103554	0.0398095	1.32	Sus scrofa Bax inhibitor-1 mRNA, partial cds
SNOWBALL_020984_s_st	IFNAR1	0.000953034	0.038481	1.41	Sus scrofa interferon (alpha, beta and omega) receptor 1 (IFNAR1), mRNA
SNOWBALL_021005_s_st	SDHB	0.000388105	0.0332523	-1.24	Sus scrofa succinate dehydrogenase complex, subunit B, iron sulfur (Ip) (SDHB), nuclear gene encoding mitochondrial protein, mRNA
SNOWBALL_021012_s_st	RNASE6	0.000528012	0.0340202	1.48	Sus scrofa ribonuclease, RNase A family, k6 (RNASE6), mRNA
SNOWBALL_021027_s_st		0.000361448	0.0329276	1.62	Sus scrofa immunoglobulin IgA heavy chain constant region mRNA, partial cds
SNOWBALL_021043_s_st	COPS6	0.000392766	0.0333875	1.34	Sus scrofa COP9 constitutive photomorphogenic homolog subunit 6 (Arabidopsis) (COPS6), mRNA
SNOWBALL_021215_st	HERPUD1	0.000274994	0.030887	1.36	PIGHEP3 Pig unidentified hepatic protein mRNA
SNOWBALL_021216_s_st		0.000563466	0.0344867	1.45	Sus scrofa high-affinity copper uptake protein (CTR1), mRNA
SNOWBALL_021254_s_st	B3GALNT1	0.000656571	0.0354082	1.37	Sus scrofa beta-1,3-N-acetylgalactosaminyltransferase 1 (globoside blood group) (B3GALNT1), mRNA
SNOWBALL_021288_s_st	PLXNC1	0.00127656	0.0433937	1.49	Sus scrofa mRNA, clone:MLN010092H05, expressed in mesenteric lymph nodes
SNOWBALL_021341_st		0.0010347	0.0398095	1.61	Sus scrofa mRNA, clone:MLN010054F04, expressed in mesenteric lymph nodes
SNOWBALL_021346_s_st	ANTXR2	0.000795029	0.0368527	1.48	Sus scrofa mRNA, clone:MLN010049C09, expressed in mesenteric lymph nodes
SNOWBALL_021385_st	CLCN5	0.000314096	0.0313217	1.38	Sus scrofa mRNA, clone:UTR010023H10, expressed in uterus
SNOWBALL_021420_st	IL1R1	1.22e-05	0.0167153	1.73	Sus scrofa mRNA, clone:LVRM10194H04, expressed in liver
SNOWBALL_021443_s_st	C6orf89	0.000492604	0.0340202	1.28	Sus scrofa mRNA, clone:UTR010006A01, expressed in uterus
SNOWBALL_021458_st	VRTN	0.000426787	0.0335431	1.33	Sus scrofa mRNA, clone:LVRM10130D11, expressed in liver
SNOWBALL_021470_s_st	SMAP2	0.00035959	0.0329276	2.03	Sus scrofa mRNA, clone:LVRM10084A12, expressed in liver
SNOWBALL_021641_s_st	EZH1	0.00100461	0.0395073	1.38	Sus scrofa mRNA, clone:ITT010083E11, expressed in small intestine
SNOWBALL_021643_s_st	CNOT4	8.41e-05	0.0231882	-1.26	Sus scrofa mRNA, clone:ITT010081D06, expressed in small intestine
SNOWBALL_021648_s_st	CRKL	0.000423721	0.0335431	1.29	Sus scrofa mRNA, clone:ITT010072G07, expressed in small intestine
SNOWBALL_021657_s_st	RHBDD2	0.00171618	0.0479297	1.37	Sus scrofa mRNA, clone:TES010098D10, expressed in testis
SNOWBALL_021697_s_st	IKZF1	0.000593087	0.0346806	1.27	Sus scrofa mRNA, clone:ITT010054A02, expressed in small intestine
SNOWBALL_021762_st		0.000398934	0.0333875	1.55	Sus scrofa mRNA, clone:TCH010103D10, expressed in trachea
SNOWBALL_021784_s_st		0.00030348	0.030887	1.67	Sus scrofa mRNA, clone:TCH010072C03, expressed in trachea
SNOWBALL_021799_s_st	CSF2RA	0.000543034	0.0341729	1.53	Sus scrofa mRNA, clone:DCI010088D01, expressed in dendritic cells (immature)
SNOWBALL_021804_st	TMEM188	0.000209614	0.0277957	1.3	Sus scrofa mRNA, clone:DCI010076G09, expressed in dendritic cells (immature)
SNOWBALL_021824_st		0.000185931	0.0273647	1.4	Sus scrofa mRNA, clone:TCH010041A07, expressed in trachea
SNOWBALL_021836_st	CCL17	0.000565427	0.0344867	-1.26	Sus scrofa mRNA, clone:DCI010054A04, expressed in dendritic cells (immature)
SNOWBALL_021931_st	STYXL1	0.0015005	0.0456513	-1.26	Sus scrofa mRNA, clone:SPL010074D02, expressed in spleen
SNOWBALL_021965_st	WDR82	0.00153536	0.0461163	1.24	Sus scrofa mRNA, clone:AMP010094B11, expressed in alveolar macrophages
SNOWBALL_021984_s_st	FZD4	0.000859735	0.0371213	2.08	Sus scrofa mRNA, clone:SPL010032H02, expressed in spleen
SNOWBALL_022057_st	ABHD3	0.00140304	0.0442613	1.52	Sus scrofa mRNA, clone:AMP010005B07, expressed in alveolar macrophages
SNOWBALL_022103_st	S100A6	0.000366189	0.0329276	1.59	Sus scrofa mRNA, clone:SKNB10070G12, expressed in skin
SNOWBALL_022108_st	TGM3	0.00165559	0.0475162	3.44	Sus scrofa mRNA, clone:SKNB10066F01, expressed in skin
SNOWBALL_022158_st	LGALS7	0.00171476	0.0479297	-1.33	Sus scrofa mRNA, clone:SKNB10034H01, expressed in skin
SNOWBALL_022165_st	PDS5A	0.00116246	0.0414736	1.25	Sus scrofa mRNA, clone:SKNB10020G09, expressed in skin
SNOWBALL_022383_st	ANTXR2	0.000753896	0.0363348	1.42	Sus scrofa mRNA, clone:OVR010092C02, expressed in ovary
SNOWBALL_022414_s_st	COA5	0.00046582	0.0338169	1.38	Sus scrofa mRNA, clone:OVR010045G03, expressed in ovary
SNOWBALL_022425_s_st	ZDHHC20	0.000466758	0.0338169	1.37	Sus scrofa mRNA, clone:OVR010036D01, expressed in ovary
SNOWBALL_022449_st	UBL4A	0.00134437	0.0438673	1.31	Sus scrofa mRNA, clone:MLTL10084C04, expressed in longissimus
SNOWBALL_022578_st	SLC31A1	0.000251979	0.0302165	1.48	Sus scrofa high-affinity copper uptake protein (CTR1) mRNA, complete cds
SNOWBALL_022947_s_st	FABP3	0.000581939	0.0344867	1.56	Sus scrofa fatty acid-binding protein 3 (FABP3) mRNA, partial cds
SNOWBALL_022948_st	MMP2	0.000179921	0.02711	1.41	Sus scrofa matrix metalloproteinase-2 (MMP-2) mRNA, complete cds
SNOWBALL_022989_s_st	NCOA2	0.000129908	0.0257607	1.35	Sus scrofa transcriptional intermediary factor-2 isoform 2 (TIF2) mRNA, complete cds, alternatively spliced
SNOWBALL_023130_s_st	AGPAT6	0.000299233	0.030887	1.6	Sus scrofa 1-acylglycerol-3-phosphate O-acyltransferase 6 (AGPAT6) mRNA, complete cds
SNOWBALL_023132_s_st	AGPAT4	0.000331125	0.0321687	1.3	Sus scrofa 1-acylglycerol-3-phosphate O-acyltransferase 4 (AGPAT4) mRNA, complete cds
SNOWBALL_023151_s_st	NPSR1	0.0017416	0.0482457	1.23	Sus scrofa NPS receptor mRNA, partial cds
SNOWBALL_023241_st	LPIN2	0.00160903	0.04719	1.3	Sus scrofa lipin 2 (LPIN2) mRNA, complete cds
SNOWBALL_023261_s_st	IRAK4	0.000840959	0.0368527	1.28	Sus scrofa interleukin-1 receptor-associated kinase 4 (IRAK4), mRNA
SNOWBALL_023432_st	DLG3	0.000667502	0.0354082	-1.41	PREDICTED: Sus scrofa similar to osteoblast differentiation promoting factor protein (LOC100153418), mRNA
SNOWBALL_023524_s_st	STAG2	0.00085463	0.0370882	1.3	PREDICTED: Sus scrofa similar to stromal antigen 2 (LOC100154944), partial mRNA
SNOWBALL_023584_st	NHS	0.00046458	0.0338169	-1.48	PREDICTED: Sus scrofa similar to Nance-Horan syndrome protein (LOC100152239), mRNA
SNOWBALL_023612_st	PTGIS	0.00162496	0.0474133	-1.29	PREDICTED: Sus scrofa prostaglandin I2 (prostacyclin) synthase (PTGIS), mRNA
SNOWBALL_023745_st	SIRPA	0.00164897	0.0475162	1.7	PREDICTED: Sus scrofa similar to swine workshop cluster 3 antigen (LOC100155868), mRNA
SNOWBALL_023773_s_st	PAX1	0.00103351	0.0398095	-1.29	PREDICTED: Sus scrofa similar to Paired box protein Pax-1 (HUP48) (LOC100156425), mRNA
SNOWBALL_023938_st	TLK1	1.72e-05	0.0167153	1.36	PREDICTED: Sus scrofa similar to tousled-like kinase 1 (LOC100157412), mRNA
SNOWBALL_024057_st	SLC35F5	0.000400105	0.0333875	-1.29	PREDICTED: Sus scrofa similar to solute carrier family 35, member F5 (LOC100155601), mRNA
SNOWBALL_024061_s_st	SPOPL	0.000589789	0.0346806	1.32	PREDICTED: Sus scrofa similar to speckle-type POZ protein-like, transcript variant 1 (LOC100156406), mRNA
SNOWBALL_024110_s_st	DDX60	0.000748806	0.0363348	-1.59	PREDICTED: Sus scrofa similar to Probable ATP-dependent RNA helicase DDX60 (DEAD box protein 60) (LOC100157244), mRNA
SNOWBALL_024238_s_st	RNF185	0.000672047	0.0354082	1.29	PREDICTED: Sus scrofa similar to ring finger protein 185, transcript variant 1 (LOC100157569), mRNA
SNOWBALL_024264_s_st	GATS	0.00143046	0.0445191	1.28	PREDICTED: Sus scrofa similar to opposite strand transcription unit to Stag3 (LOC100157272), mRNA
SNOWBALL_024288_s_st	PITPNB	0.000568518	0.0344867	1.42	PREDICTED: Sus scrofa similar to Phosphatidylinositol transfer protein beta isoform (PtdIns transfer protein beta) (PtdInsTP) (PI-TP-beta) (LOC100157274), mRNA
SNOWBALL_024405_s_st	MLXIP	0.000293303	0.030887	1.37	PREDICTED: Sus scrofa similar to MondoA (LOC100156510), partial mRNA
SNOWBALL_024467_s_st	CDH23	0.000847046	0.0368527	1.47	PREDICTED: Sus scrofa similar to Platelet receptor Gi24 (LOC100154373), mRNA
SNOWBALL_024470_st	SGPL1	0.00177679	0.0486082	1.43	PREDICTED: Sus scrofa similar to sphingosine-1-phosphate lyase 1 (LOC100156807), mRNA
SNOWBALL_024485_st	CTNNA3	0.000661316	0.0354082	-1.28	PREDICTED: Sus scrofa similar to Catenin alpha-3 (Alpha T-catenin) (Cadherin-associated protein) (LOC100153974), mRNA
SNOWBALL_024544_s_st	ARV1	0.000573604	0.0344867	1.41	PREDICTED: Sus scrofa similar to ARV1 homolog (S. cerevisiae) (LOC100151849), mRNA
SNOWBALL_024582_st	TMEM20	0.000118285	0.025601	1.41	PREDICTED: Sus scrofa similar to transmembrane protein 20 (LOC100156133), mRNA
SNOWBALL_024592_st	MYOF	3.65e-05	0.0187902	1.78	PREDICTED: Sus scrofa similar to myoferlin (LOC100153670), mRNA
SNOWBALL_024593_st	MYOF	0.000145412	0.0257607	1.69	PREDICTED: Sus scrofa similar to myoferlin (LOC100154898), mRNA
SNOWBALL_024669_s_st	HK1	0.000867442	0.0372554	1.3	PREDICTED: Sus scrofa similar to hexokinase 1 (LOC100153488), partial mRNA
SNOWBALL_024695_s_st	GLUD1	0.00164078	0.0475162	1.29	PREDICTED: Sus scrofa similar to glutamate dehydrogenase 1 (LOC100157162), partial mRNA
SNOWBALL_025003_s_st	CHST15	0.000268332	0.0307888	1.65	PREDICTED: Sus scrofa similar to B cell RAG associated protein (LOC100152393), mRNA
SNOWBALL_025092_s_st	BAP1	0.00195081	0.0497301	1.23	PREDICTED: Sus scrofa similar to BRCA1 associated protein-1 (LOC100154798), mRNA
SNOWBALL_025105_st	PTPLB	0.000660142	0.0354082	1.45	PREDICTED: Sus scrofa similar to protein tyrosine phosphatase-like (proline instead of catalytic arginine), member b (LOC100158009), mRNA
SNOWBALL_025107_st	MB21D2	2.5e-05	0.0176467	1.37	PREDICTED: Sus scrofa similar to Uncharacterized protein C3orf59 (LOC100156951), mRNA
SNOWBALL_025212_st	ATXN1	0.000903045	0.0379376	1.27	PREDICTED: Sus scrofa similar to ataxin 1 (LOC100158049), mRNA
SNOWBALL_025236_st	AGL	0.000152945	0.0258922	1.36	PREDICTED: Sus scrofa similar to glycogen debranching enzyme (LOC100156497), mRNA
SNOWBALL_025345_st	MAPK1	0.000337249	0.0324055	1.3	Sus scrofa mRNA, clone:SPL010019G09, expressed in spleen
SNOWBALL_025378_st		1.87e-05	0.0167153	1.72	Sus scrofa mRNA, clone:MLN010081F01, expressed in mesenteric lymph node
SNOWBALL_025394_st	RNASE6	0.000739783	0.0363348	1.49	Sus scrofa mRNA, clone:MLN010023C09, expressed in mesenteric lymph node
SNOWBALL_025403_st	SGK1	5.67e-05	0.0198425	1.98	Sus scrofa mRNA, clone:UTR010050H06, expressed in uterus
SNOWBALL_025410_st	PRRT2	0.00113437	0.041268	1.74	Sus scrofa mRNA, clone:UTR010046F05, expressed in uterus
SNOWBALL_025415_s_st	YIPF2	0.000755993	0.0363348	-1.7	Sus scrofa mRNA, clone:UTR010041D03, expressed in uterus
SNOWBALL_025498_s_st	ANTXR2	0.000676807	0.0354978	1.53	Sus scrofa mRNA, clone:UTR010032C12, expressed in uterus
SNOWBALL_025524_st	ZNF516	0.000900793	0.0379376	1.4	Sus scrofa mRNA, clone:LVRM10124H07, expressed in liver
SNOWBALL_025536_s_st	ABHD14B	0.000363906	0.0329276	1.41	Sus scrofa mRNA, clone:LVRM10098B03, expressed in liver
SNOWBALL_025665_st	EZH1	0.000493334	0.0340202	1.53	Sus scrofa mRNA, clone:THY010104E06, expressed in thymus
SNOWBALL_025725_st	TGFBR1	0.00186334	0.0490035	1.42	Sus scrofa mRNA, clone:AMP010018D04, expressed in alveolar macrophage
SNOWBALL_025734_st	GNS	0.00148662	0.0454718	1.37	Sus scrofa mRNA, clone:AMP010010F02, expressed in alveolar macrophage
SNOWBALL_025790_st	ARF3	0.000133997	0.0257607	1.4	Sus scrofa mRNA, clone:OVRM10162C07, expressed in ovary
SNOWBALL_025825_st	PTPLB	0.00164046	0.0475162	1.38	Sus scrofa mRNA, clone:OVRM10153D07, expressed in ovary
SNOWBALL_025881_st	CD37	0.00111553	0.0410683	1.3	Sus scrofa mRNA, clone:THY010038A11, expressed in thymus
SNOWBALL_025892_st		0.000641746	0.0354007	1.51	Sus scrofa mRNA, clone:THY010029C09, expressed in thymus
SNOWBALL_025953_s_st	LAT2	0.00122252	0.0423252	1.45	Sus scrofa mRNA, clone:THY010026A04, expressed in thymus
SNOWBALL_025998_st		0.00100723	0.0395073	-1.33	Sus scrofa mRNA, clone:OVRM10094G08, expressed in ovary
SNOWBALL_026075_s_st	STAR	0.000592947	0.0346806	-2.4	Sus scrofa mRNA, clone:OVRM10085H08, expressed in ovary
SNOWBALL_026085_st	STAT5B	0.001646	0.0475162	1.38	Sus scrofa mRNA, clone:OVRM10074H12, expressed in ovary
SNOWBALL_026088_st	HERPUD1	0.000989495	0.0393459	1.34	Sus scrofa mRNA, clone:LNG010081D01, expressed in lung
SNOWBALL_026095_st	TMEM50B	0.000372193	0.0329276	1.3	Sus scrofa mRNA, clone:OVRM10058B05, expressed in ovary
SNOWBALL_026128_s_st		0.000448971	0.0336127	1.61	Sus scrofa mRNA, clone:TCH010069B03, expressed in trachea
SNOWBALL_026137_st	IFNAR1	7.27e-05	0.0218198	1.71	Sus scrofa mRNA, clone:TCH010064E11, expressed in trachea
SNOWBALL_026141_st	PFN2	0.00139608	0.0442218	1.3	Sus scrofa mRNA, clone:TCH010063D07, expressed in trachea
SNOWBALL_026178_st		0.000551771	0.034432	-2.15	Sus scrofa mRNA, clone:LNG010027A08, expressed in lung
SNOWBALL_026186_st	DENND1B	0.000491732	0.0340202	1.42	Sus scrofa mRNA, clone:LNG010007G09, expressed in lung
SNOWBALL_026194_s_st	FZD4	0.000244092	0.0301177	1.57	Sus scrofa mRNA, clone:LNG010001H07, expressed in lung
SNOWBALL_026216_st	HOOK3	0.00122284	0.0423252	1.31	Sus scrofa mRNA, clone:OVRM10051E12, expressed in ovary
SNOWBALL_026234_s_st	AP2M1	0.000252444	0.0302165	-1.57	Sus scrofa mRNA, clone:OVRM10040G04, expressed in ovary
SNOWBALL_026236_s_st	ATG7	0.00123294	0.0424171	1.26	Sus scrofa mRNA, clone:OVRM10039C08, expressed in ovary
SNOWBALL_026245_st	LAT2	0.000843448	0.0368527	1.47	Sus scrofa mRNA, clone:ITT010079E07, expressed in intestine
SNOWBALL_026277_st		0.00119481	0.041981	1.97	Sus scrofa mRNA, clone:TCH010034E05, expressed in trachea
SNOWBALL_026342_st	PLXNC1	0.00195602	0.0497301	1.47	Sus scrofa mRNA, clone:TCH010010H01, expressed in trachea
SNOWBALL_026357_st	MBP	9.95e-06	0.0167153	1.38	Sus scrofa mRNA, clone:SPL010098G10, expressed in spleen
SNOWBALL_026419_st		0.000577316	0.0344867	1.49	Sus scrofa mRNA, clone:SPL010083C06, expressed in spleen
SNOWBALL_026433_st		0.000107412	0.0244876	2.18	Sus scrofa mRNA, clone:SPL010074D11, expressed in spleen
SNOWBALL_026434_st		0.000193473	0.0277957	-1.44	Sus scrofa mRNA, clone:SPL010074B11, expressed in spleen
SNOWBALL_026446_st		0.000673027	0.0354082	-1.35	Sus scrofa mRNA, clone:OVR010076B04, expressed in ovary
SNOWBALL_026491_st	XPC	2.56e-05	0.0176467	1.56	Sus scrofa mRNA, clone:AMP010056A02, expressed in alveolar macrophage
SNOWBALL_026875_st		0.000148236	0.0257607	1.9	Sus scrofa TCR-a mRNA for T cell receptor alpha chain, clone:PPA002
SNOWBALL_027028_st	TMBIM6	0.000270103	0.0307888	1.48	Sus scrofa clone Clu_1130.scr.msk.p1.Contig6, mRNA sequence
SNOWBALL_027038_s_st		0.0016123	0.047205	1.57	Sus scrofa IgA C alpha mRNA for immunoglobulin alpha heavy chain constant region, partial cds
SNOWBALL_027077_s_st	CDKN1B	0.000600797	0.0346806	1.25	Sus scrofa mRNA for p27Kip1 degradation-resistant isoform, partial cds
SNOWBALL_027200_st	TGOLN2	0.000976198	0.0390414	1.35	Ssc_hash_S19539691 943115 MARC 4PIG Sus scrofa cDNA 5prime, mRNA sequence /clone_end=5prime /gb=CN155787 /gi=46170217 /ug=Ssc.1051 /len=862
SNOWBALL_027231_st	TMEM62	0.000904288	0.0379376	1.36	Ssc_hash_S23690561 1096498 MARC 4PIG Sus scrofa cDNA 5prime, mRNA sequence /clone_end=5prime /gb=DN101660 /gi=59774436 /ug=Ssc.1347 /len=866
SNOWBALL_027279_st		0.000885903	0.0376803	1.34	Ssc_hash_S18378208 922688 MARC 4PIG Sus scrofa cDNA 5prime, mRNA sequence /clone_end=5prime /gb=CK458321 /gi=40829602 /ug=Ssc.1698 /len=760
SNOWBALL_027339_st	WIPF2	0.00129678	0.0435212	1.32	Ssc_hash_S26721810 AJ957894 KN404_2 Sus scrofa cDNA clone C0007752o13 5prime, mRNA sequence /clone=C0007752o13 /clone_end=5prime /gb=AJ957894 /gi=74374710 /ug=Ssc.2230 /len=822
SNOWBALL_027366_st	FOXJ2	0.00112408	0.0410683	1.37	Ssc_hash_S6026675 227647 MARC 2PIG Sus scrofa cDNA 5prime, mRNA sequence /clone_end=5prime /gb=BF077660 /gi=10871490 /ti=470929923 /ug=Ssc.2463 /len=557
SNOWBALL_027391_st		0.0011649	0.0414736	1.39	Ssc_hash_S40156034 rhyp10c_g17.y1 hyp Sus scrofa cDNA 5prime, mRNA sequence /clone_end=5prime /gb=EW250941 /gi=182541401 /ug=Ssc.2631 /len=590
SNOWBALL_027508_st	ZSWIM6	0.000149247	0.0257607	1.4	Ssc_hash_S19542685 947594 MARC 4PIG Sus scrofa cDNA 5prime, mRNA sequence /clone_end=5prime /gb=CN158781 /gi=46173211 /ug=Ssc.3575 /len=892
SNOWBALL_027566_st	C16orf72	0.000282927	0.030887	1.38	Ssc_hash_S38480162 EST-AO203B06 Porcine Testis from PRRSV-infected pig Sus scrofa cDNA clone AO203B06, mRNA sequence /clone=AO203B06 /gb=ES445314 /gi=146286904 /ug=Ssc.4121 /len=785
SNOWBALL_027660_st	C7orf60	0.000282326	0.030887	1.66	Ssc_hash_S18383935 935019 MARC 4PIG Sus scrofa cDNA 5prime, mRNA sequence /clone_end=5prime /gb=CK464068 /gi=40835349 /ug=Ssc.4818 /len=834
SNOWBALL_027682_st	RFC2	0.000756323	0.0363348	1.32	Ssc_hash_S23756816 1113804 MARC 4PIG Sus scrofa cDNA 5prime, mRNA sequence /clone_end=5prime /gb=DN114435 /gi=59808369 /ug=Ssc.4977 /len=909
SNOWBALL_027728_st	MAP3K3	0.00191196	0.0493495	1.4	Ssc_hash_S23695992 1104512 MARC 4PIG Sus scrofa cDNA 5prime, mRNA sequence /clone_end=5prime /gb=DN107095 /gi=59782358 /ug=Ssc.5280 /len=706
SNOWBALL_027790_st	ATXN1	0.00012138	0.0256047	1.38	Ssc_hash_S6033972 248450 MARC 2PIG Sus scrofa cDNA 5prime, mRNA sequence /clone_end=5prime /gb=BF198572 /gi=11089835 /ti=470939499 /ug=Ssc.5690 /len=548
SNOWBALL_027934_st	TAB3	0.00129867	0.0435212	1.36	Ssc_hash_S18357766 908902 MARC 4PIG Sus scrofa cDNA 5prime, mRNA sequence /clone_end=5prime /gb=CK453207 /gi=40800421 /ug=Ssc.6757 /len=823
SNOWBALL_027980_st	MAP3K2	3.05e-06	0.010427	1.77	Ssc_hash_S19540603 944117 MARC 4PIG Sus scrofa cDNA 5prime, mRNA sequence /clone_end=5prime /gb=CN156699 /gi=46171129 /ug=Ssc.7107 /len=886
SNOWBALL_027984_st	GET4	0.000722072	0.0363348	-1.29	Ssc_hash_S40411981 rplac_3839.y1 pla Sus scrofa cDNA 5prime, mRNA sequence /clone_end=5prime /gb=EW506588 /gi=183137867 /ug=Ssc.7138 /len=521
SNOWBALL_028017_st	GCA	6.71e-05	0.0212406	1.48	Ssc_hash_S23764111 1121872 MARC 4PIG Sus scrofa cDNA 3prime, mRNA sequence /clone_end=3prime /gb=DN121730 /gi=59816009 /ug=Ssc.7373 /len=838
SNOWBALL_028050_st	DPY19L3	0.000812733	0.0368527	1.49	Ssc_hash_S26389653 BW961781 full-length enriched swine cDNA library, adult alveolar macrophage Sus scrofa cDNA clone AMP010092E09 5prime, mRNA sequence /clone=AMP010092E09 /clone_end=5prime /gb=BW961781 /gi=71966661 /ug=Ssc.7563 /len=801
SNOWBALL_028065_st	SH3PXD2B	8.7e-05	0.0232364	1.51	Ssc_hash_S50193774 susfleck_FC_1_B06 SUSFLECK Fat Cell Sus scrofa cDNA clone 1_B06, mRNA sequence /clone=1_B06 /gb=FD625610 /gi=221005768 /ug=Ssc.7692 /len=897
SNOWBALL_028083_st	TMED8	0.000532575	0.0340202	1.35	Ssc_hash_S17517894 BX672463 Sus Scrofa library (scac) Sus scrofa cDNA clone scac0034.i.02 3prim, mRNA sequence /clone=scac0034.i.02 /clone_end=3prime /gb=BX672463 /gi=90234058 /ug=Ssc.7797 /len=853
SNOWBALL_028119_st	CPEB4	0.000207655	0.0277957	1.45	Ssc_hash_S23691356 1097395 MARC 4PIG Sus scrofa cDNA 5prime, mRNA sequence /clone_end=5prime /gb=DN102455 /gi=59775231 /ug=Ssc.8038 /len=865
SNOWBALL_028156_st	ABCB9	3.8e-05	0.0187902	1.39	Ssc_hash_S23755400 1112263 MARC 4PIG Sus scrofa cDNA 5prime, mRNA sequence /clone_end=5prime /gb=DN113024 /gi=59806757 /ug=Ssc.8259 /len=688
SNOWBALL_028187_st	ANKRD12	0.000529904	0.0340202	1.43	Ssc_hash_S23693266 1100152 MARC 4PIG Sus scrofa cDNA 5prime, mRNA sequence /clone_end=5prime /gb=DN104365 /gi=59778350 /ug=Ssc.8383 /len=770
SNOWBALL_028213_st		0.00132675	0.0436909	1.42	Ssc_hash_S26720819 AJ956903 KN404_2 Sus scrofa cDNA clone C0007749b08 5prime, mRNA sequence /clone=C0007749b08 /clone_end=5prime /gb=AJ956903 /gi=74373719 /ug=Ssc.8455 /len=865
SNOWBALL_028233_st	ARL15	0.00138965	0.0442134	1.37	Ssc_hash_S40294793 rmga02_i2.y2 mga Sus scrofa cDNA 5prime, mRNA sequence /clone_end=5prime /gb=EW389400 /gi=182832107 /ug=Ssc.8613 /len=612
SNOWBALL_028257_st	BHLHE40	5.08e-05	0.0198425	1.75	Ssc_hash_S31123110 1546058 MARC 3PIG Sus scrofa cDNA 5prime, mRNA sequence /clone_end=5prime /gb=DY426948 /gi=87228251 /ug=Ssc.8861 /len=674
SNOWBALL_028282_st	MAP3K2	0.000156026	0.0259009	1.36	Ssc_hash_S40186842 rjca22c_n16.y1 jca Sus scrofa cDNA 5prime, mRNA sequence /clone_end=5prime /gb=EW281749 /gi=182621925 /ug=Ssc.9191 /len=636
SNOWBALL_028469_st	HLF	7.11e-06	0.0151917	1.43	Ssc_hash_S17510187 BX665213 Sus Scrofa library (scag) Sus scrofa cDNA clone scag0003.f.06 5prim, mRNA sequence /clone=scag0003.f.06 /clone_end=5prime /gb=BX665213 /gi=90227993 /ug=Ssc.10664 /len=920
SNOWBALL_028643_st	SLC4A11	0.0008173	0.0368527	-1.32	Ssc_hash_S6077121 UNL-P-FN-cd-h-02-0-UNL.s1 UNL-P-FN Sus scrofa cDNA clone UNL-P-FN-cd-h-02-0-UNL 3prime, mRNA sequence /clone=UNL-P-FN-cd-h-02-0-UNL /clone_end=3prime /gb=BI183825 /gi=14658234 /ug=Ssc.12089 /len=612
SNOWBALL_028838_st	PRRC1	0.000731164	0.0363348	1.46	Ssc_hash_S23776610 999382 MARC 4PIG Sus scrofa cDNA 5prime, mRNA sequence /clone_end=5prime /gb=DN134229 /gi=59828546 /ug=Ssc.13558 /len=920
SNOWBALL_028891_st	DENND5A	0.00166858	0.0476293	1.33	Ssc_hash_S39979082 rebs12c_a7.y1 ebs Sus scrofa cDNA 5prime, mRNA sequence /clone_end=5prime /gb=EW074147 /gi=181228546 /ug=Ssc.13879 /len=650
SNOWBALL_028905_st	MBP	7.26e-05	0.0218198	1.29	Ssc_hash_S16514358 806361 MARC 3PIG Sus scrofa cDNA 5prime, mRNA sequence /clone_end=5prime /gb=CF177842 /gi=33289618 /ug=Ssc.13952 /len=722
SNOWBALL_028938_st	FRYL	0.000580755	0.0344867	1.32	Ssc_hash_S31122186 1545044 MARC 3PIG Sus scrofa cDNA 5prime, mRNA sequence /clone_end=5prime /gb=DY426024 /gi=87227327 /ug=Ssc.14247 /len=680
SNOWBALL_028991_st	MAF	0.000219808	0.0280289	1.64	Ssc_hash_S19542525 947424 MARC 4PIG Sus scrofa cDNA 5prime, mRNA sequence /clone_end=5prime /gb=CN158621 /gi=46173051 /ug=Ssc.15325 /len=857
SNOWBALL_029020_st	SGK3	0.000185631	0.0273647	1.86	Ssc_hash_S18379286 929580 MARC 4PIG Sus scrofa cDNA 5prime, mRNA sequence /clone_end=5prime /gb=CK459395 /gi=40830676 /ug=Ssc.15501 /len=873
SNOWBALL_029023_st	BCL6	0.0017895	0.0487999	1.79	Ssc_hash_S26718069 AJ954153 KN404_1 Sus scrofa cDNA clone C0007744b20 5prime, mRNA sequence /clone=C0007744b20 /clone_end=5prime /gb=AJ954153 /gi=74370969 /ug=Ssc.15518 /len=783
SNOWBALL_029054_st	TAOK1	0.00184168	0.0490035	1.24	Ssc_hash_S23689681 1000168 MARC 4PIG Sus scrofa cDNA 5prime, mRNA sequence /clone_end=5prime /gb=DN100784 /gi=59773162 /ug=Ssc.16471 /len=769
SNOWBALL_029062_st	FOXN2	0.00195686	0.0497301	1.42	Ssc_hash_S19547997 994288 MARC 4PIG Sus scrofa cDNA 5prime, mRNA sequence /clone_end=5prime /gb=CN164164 /gi=46178594 /ug=Ssc.16515 /len=892
SNOWBALL_029083_st	MBP	0.000528235	0.0340202	1.4	Ssc_hash_S27600252 EST-AR159B09 Infected Porcine Peripheral Blood Cell cDNA library Sus scrofa cDNA clone AR159B09, mRNA sequence /clone=AR159B09 /gb=DV225579 /gi=77592347 /ug=Ssc.16800 /len=710
SNOWBALL_029096_st	FAM160B1	8.02e-05	0.0231097	1.41	Ssc_hash_S18358496 911184 MARC 4PIG Sus scrofa cDNA 5prime, mRNA sequence /clone_end=5prime /gb=CK453937 /gi=40801151 /ug=Ssc.17293 /len=728
SNOWBALL_029123_st	CCDC47	0.000450849	0.0336127	1.38	Ssc_hash_S18357398 908505 MARC 4PIG Sus scrofa cDNA 5prime, mRNA sequence /clone_end=5prime /gb=CK452839 /gi=40800053 /ug=Ssc.17474 /len=892
SNOWBALL_029186_st		0.000104497	0.024145	2.14	Ssc_hash_S18260476 BP156967 full-length enriched swine cDNA library, adult spleen Sus scrofa cDNA clone SPL010003A12 5prime, mRNA sequence /clone=SPL010003A12 /clone_end=5prime /gb=BP156967 /gi=40406440 /ug=Ssc.17988 /len=863
SNOWBALL_029244_st	PSEN1	0.00191356	0.0493495	1.34	Ssc_hash_S19547971 994261 MARC 4PIG Sus scrofa cDNA 5prime, mRNA sequence /clone_end=5prime /gb=CN164138 /gi=46178568 /ug=Ssc.18176 /len=778
SNOWBALL_029267_st	SOS2	0.000162038	0.0263579	1.65	Ssc_hash_S39994657 recc2817c_e7.y1 ecc Sus scrofa cDNA 5prime, mRNA sequence /clone_end=5prime /gb=EW089566 /gi=181334378 /ug=Ssc.18317 /len=619
SNOWBALL_029382_st	PGAP2	0.000964725	0.0388123	1.5	Ssc_hash_S40346124 rnep11c_p16.y1 nep Sus scrofa cDNA 5prime, mRNA sequence /clone_end=5prime /gb=EW440731 /gi=182752107 /ug=Ssc.18910 /len=650
SNOWBALL_029489_st	PEAK1	0.00117826	0.0416246	1.35	Ssc_hash_S16513488 805434 MARC 3PIG Sus scrofa cDNA 5prime, mRNA sequence /clone_end=5prime /gb=CF176999 /gi=33288775 /ug=Ssc.19415 /len=756
SNOWBALL_029564_st	CADM1	5.94e-05	0.0202917	1.92	Ssc_hash_S17516685 BX671254 Sus Scrofa library (scac) Sus scrofa cDNA clone scac0032.i.15 3prim, mRNA sequence /clone=scac0032.i.15 /clone_end=3prime /gb=BX671254 /gi=90246200 /ug=Ssc.20151 /len=796
SNOWBALL_029697_st		0.00190956	0.0493495	1.3	Ssc_hash_S26724832 AJ960916 KN404_2 Sus scrofa cDNA clone C0007751b19 5prime, mRNA sequence /clone=C0007751b19 /clone_end=5prime /gb=AJ960916 /gi=74377732 /ug=Ssc.21626 /len=769
SNOWBALL_029737_st	Zfp316	0.00105323	0.0401229	1.28	Ssc_hash_S6074090 UNL-P-FN-bi-h-10-0-UNL.s1 UNL-P-FN Sus scrofa cDNA clone UNL-P-FN-bi-h-10-0-UNL 3prime, mRNA sequence /clone=UNL-P-FN-bi-h-10-0-UNL /clone_end=3prime /gb=BI182528 /gi=14656937 /ug=Ssc.21865 /len=868
SNOWBALL_029773_st	ADNP2	0.000681249	0.0355378	1.46	Ssc_hash_S27599570 EST-AR111G09 Infected Porcine Spleen cDNA library Sus scrofa cDNA clone AR111G09, mRNA sequence /clone=AR111G09 /gb=DV224897 /gi=77591089 /ug=Ssc.22091 /len=697
SNOWBALL_029791_st	PPP2R3C	0.00103219	0.0398095	-1.57	Ssc_hash_S23698009 1106673 MARC 4PIG Sus scrofa cDNA 5prime, mRNA sequence /clone_end=5prime /gb=DN109112 /gi=59785804 /ug=Ssc.22172 /len=899
SNOWBALL_029802_st		0.000100477	0.023861	1.52	Ssc_hash_S29988794 PDUts2076H12 Porcine testis cDNA library II Sus scrofa cDNA clone PDUts2076H12 5prime, mRNA sequence /clone=PDUts2076H12 /clone_end=5prime /gb=CX063268 /gi=84139410 /ug=Ssc.22224 /len=714
SNOWBALL_029873_st	RORA	0.000255187	0.0302165	1.78	Ssc_hash_S18354391 893425 MARC 4PIG Sus scrofa cDNA 5prime, mRNA sequence /clone_end=5prime /gb=CK449832 /gi=40797046 /ug=Ssc.22530 /len=746
SNOWBALL_029878_st	GSK3B	0.00109536	0.0410683	1.3	Ssc_hash_S23763835 1121563 MARC 4PIG Sus scrofa cDNA 5prime, mRNA sequence /clone_end=5prime /gb=DN121454 /gi=59815733 /ug=Ssc.22547 /len=850
SNOWBALL_029916_st	CRYBG3	0.000300661	0.030887	1.53	Ssc_hash_S17513604 BX668173 Sus Scrofa library (scac) Sus scrofa cDNA clone scac0027.i.08 5prim, mRNA sequence /clone=scac0027.i.08 /clone_end=5prime /gb=BX668173 /gi=90245984 /ug=Ssc.22821 /len=843
SNOWBALL_029948_st	NFIA	0.0013585	0.0440762	1.75	Ssc_hash_S23693254 1100140 MARC 4PIG Sus scrofa cDNA 5prime, mRNA sequence /clone_end=5prime /gb=DN104353 /gi=59778326 /ug=Ssc.23178 /len=835
SNOWBALL_029955_st	TMEM136	0.00145279	0.0448383	1.3	Ssc_hash_S17509785 BX664811 Sus Scrofa library (scag) Sus scrofa cDNA clone scag0004.f.06 5prim, mRNA sequence /clone=scag0004.f.06 /clone_end=5prime /gb=BX664811 /gi=113721168 /ug=Ssc.23273 /len=784
SNOWBALL_030035_st	BACH1	0.00120146	0.041981	1.42	Ssc_hash_S19541585 946404 MARC 4PIG Sus scrofa cDNA 5prime, mRNA sequence /clone_end=5prime /gb=CN157681 /gi=46172111 /ug=Ssc.24022 /len=762
SNOWBALL_030040_st	RALGAPA2	0.000326212	0.0318725	1.35	Ssc_hash_S18387300 938711 MARC 4PIG Sus scrofa cDNA 5prime, mRNA sequence /clone_end=5prime /gb=CK467413 /gi=40838690 /ug=Ssc.24039 /len=811
SNOWBALL_030041_st	PPM1D	0.000150662	0.0257607	1.5	Ssc_hash_S39998523 recc2835c_m5.y1 ecc Sus scrofa cDNA 5prime, mRNA sequence /clone_end=5prime /gb=EW093432 /gi=181331493 /ug=Ssc.24040 /len=607
SNOWBALL_030081_st	ARHGAP19	0.00030301	0.030887	1.36	Ssc_hash_S29979618 PDUts1150A06 Porcine testis cDNA library I Sus scrofa cDNA clone PDUts1150A06 5prime, mRNA sequence /clone=PDUts1150A06 /clone_end=5prime /gb=CV876276 /gi=84130236 /ug=Ssc.24195 /len=652
SNOWBALL_030092_st	CYFIP2	0.00114838	0.0413375	1.29	Ssc_hash_S26649740 BW980803 full-length enriched swine cDNA library, adult intestine Sus scrofa cDNA clone ITT010054E06 5prime, mRNA sequence /clone=ITT010054E06 /clone_end=5prime /gb=BW980803 /gi=74257643 /ug=Ssc.24253 /len=873
SNOWBALL_030112_st	HGF	0.000474489	0.0340202	1.88	Ssc_hash_S18359875 915893 MARC 4PIG Sus scrofa cDNA 5prime, mRNA sequence /clone_end=5prime /gb=CK455316 /gi=40802530 /ug=Ssc.24337 /len=896
SNOWBALL_030156_st	TET2	0.00028672	0.030887	1.45	Ssc_hash_S18383383 934401 MARC 4PIG Sus scrofa cDNA 5prime, mRNA sequence /clone_end=5prime /gb=CK463492 /gi=40834773 /ug=Ssc.24513 /len=872
SNOWBALL_030273_st	DUS2L	8.13e-05	0.0231097	1.49	Ssc_hash_S19541035 945807 MARC 4PIG Sus scrofa cDNA 5prime, mRNA sequence /clone_end=5prime /gb=CN157131 /gi=46171561 /ug=Ssc.24920 /len=880
SNOWBALL_030283_st	LIN54	0.00111384	0.0410683	1.35	Ssc_hash_S23759049 1116256 MARC 4PIG Sus scrofa cDNA 5prime, mRNA sequence /clone_end=5prime /gb=DN116668 /gi=59810928 /ug=Ssc.24967 /len=874
SNOWBALL_030398_st	STAG2	0.000734728	0.0363348	1.54	Ssc_hash_S26720420 AJ956504 KN404_2 Sus scrofa cDNA clone C0007758o08 5prime, mRNA sequence /clone=C0007758o08 /clone_end=5prime /gb=AJ956504 /gi=74373320 /ug=Ssc.25766 /len=830
SNOWBALL_030400_st	CMYA5	0.00111181	0.0410683	1.54	Ssc_hash_S46917266 123-STM Sus scrofa semitendinosus muscle cDNA subtracted library Sus scrofa cDNA, mRNA sequence /gb=FL593097 /gi=197113961 /ug=Ssc.25781 /len=670
SNOWBALL_030424_st		0.000559891	0.0344867	1.39	Ssc_hash_S22273127 CJ009488 full-length enriched swine cDNA library, adult mesenteric lymph node Sus scrofa cDNA clone MLN01D120024 5prime, mRNA sequence /clone=MLN01D120024 /clone_end=5prime /gb=CJ009488 /gi=54501330 /ug=Ssc.26035 /len=754
SNOWBALL_030501_st	IPMK	0.000535462	0.0340271	1.77	Ssc_hash_S19542469 947366 MARC 4PIG Sus scrofa cDNA 5prime, mRNA sequence /clone_end=5prime /gb=CN158565 /gi=46172995 /ug=Ssc.26489 /len=879
SNOWBALL_030559_st	PTPN4	0.00148983	0.0454887	1.61	Ssc_hash_S19541922 946776 MARC 4PIG Sus scrofa cDNA 5prime, mRNA sequence /clone_end=5prime /gb=CN158018 /gi=46172448 /ug=Ssc.26708 /len=897
SNOWBALL_030611_st	LIX1L	0.00147537	0.0452899	1.43	Ssc_hash_S19545443 950844 MARC 4PIG Sus scrofa cDNA 5prime, mRNA sequence /clone_end=5prime /gb=CN161539 /gi=46175969 /ug=Ssc.26873 /len=735
SNOWBALL_030765_st	QKI	7.2e-05	0.0218198	1.34	Ssc_hash_S18554787 BX923438 Sus Scrofa library (scan) Sus scrofa cDNA clone scan0019.d.06 5prim, mRNA sequence /clone=scan0019.d.06 /clone_end=5prime /gb=BX923438 /gi=90243900 /ug=Ssc.27509 /len=870
SNOWBALL_030864_st	ODZ1	0.00138313	0.0442134	1.92	Ssc_hash_S19546321 951799 MARC 4PIG Sus scrofa cDNA 5prime, mRNA sequence /clone_end=5prime /gb=CN162417 /gi=46176847 /ug=Ssc.28294 /len=666
SNOWBALL_030982_st	PDE4D	0.000912249	0.0379376	1.3	Ssc_hash_S39872348 rpigca0_010456.y1 clu Sus scrofa cDNA 5prime, mRNA sequence /clone_end=5prime /gb=EV967430 /gi=178503444 /ug=Ssc.28949 /len=631
SNOWBALL_031017_st	SLC6A6	0.000870642	0.0372554	1.29	Ssc_hash_S18556530 BX925181 Sus Scrofa library (scan) Sus scrofa cDNA clone scan0013.m.23 5prim, mRNA sequence /clone=scan0013.m.23 /clone_end=5prime /gb=BX925181 /gi=90240871 /ug=Ssc.29120 /len=880
SNOWBALL_031248_st		4.43e-05	0.0195432	-1.41	Ssc_hash_S34501166 DB813465 full-length enriched swine cDNA library, adult ovary Sus scrofa cDNA 3prime, mRNA sequence /clone=OVRM10094H03 /clone_end=3prime /gb=DB813465 /gi=112777563 /ug=Ssc.31561 /len=753
SNOWBALL_031380_st		9.97e-05	0.023861	1.57	Ssc_hash_S31102367 1497776 MARC 3PIG Sus scrofa cDNA 5prime, mRNA sequence /clone_end=5prime /gb=DY406205 /gi=87207508 /ug=Ssc.32971 /len=678
SNOWBALL_031763_st	FAM155B	0.000221302	0.0280289	1.39	Ssc_hash_S18551754 BX920405 Sus Scrofa library (scan) Sus scrofa cDNA clone scan0009.b.11 5prim, mRNA sequence /clone=scan0009.b.11 /clone_end=5prime /gb=BX920405 /gi=90242808 /ug=Ssc.35040 /len=816
SNOWBALL_031798_st	FOXN2	0.00105362	0.0401229	1.46	Ssc_hash_S26733729 AJ944711 CSEQRAN17 Sus scrofa cDNA clone C0007308l03 5prime, mRNA sequence /clone=C0007308l03 /clone_end=5prime /gb=AJ944711 /gi=74361453 /ug=Ssc.35171 /len=745
SNOWBALL_032067_st	PHEX	0.000339248	0.0324055	1.37	Ssc_hash_S26720320 AJ956404 KN404_2 Sus scrofa cDNA clone C0007749d20 5prime, mRNA sequence /clone=C0007749d20 /clone_end=5prime /gb=AJ956404 /gi=74373220 /ug=Ssc.36407 /len=830
SNOWBALL_032206_s_st	PLIN1	1.32e-05	0.0167153	1.46	Ssc_hash_S35325494 SusFleck_BF_0113_0116_5_pCNS_K10 SusFleck Backfat Sus scrofa cDNA clone 0113_0116_K10 5prime, mRNA sequence /clone=0113_0116_K10 /clone_end=5prime /gb=DT323886 /gi=116337559 /ug=Ssc.37612 /len=699
SNOWBALL_032238_st	TMEM164	0.000773309	0.0365992	1.42	Ssc_hash_S31124358 1551631 MARC 3PIG Sus scrofa cDNA 5prime, mRNA sequence /clone_end=5prime /gb=DY428196 /gi=87229499 /ug=Ssc.37774 /len=656
SNOWBALL_032271_st	PARP4	0.000180217	0.02711	1.37	Ssc_hash_S23768019 1139498 MARC 4PIG Sus scrofa cDNA 5prime, mRNA sequence /clone_end=5prime /gb=DN125638 /gi=59819917 /ug=Ssc.37905 /len=859
SNOWBALL_032337_st	RPS6KA3	0.000124292	0.0256047	1.5	Ssc_hash_S23760327 1117655 MARC 4PIG Sus scrofa cDNA 5prime, mRNA sequence /clone_end=5prime /gb=DN117946 /gi=59812206 /ug=Ssc.38141 /len=855
SNOWBALL_032539_st	TMPO	0.00186242	0.0490035	1.35	Ssc_hash_S22276372 CJ012733 full-length enriched swine cDNA library, adult mesenteric lymph node Sus scrofa cDNA clone MLN01A080065 5prime, mRNA sequence /clone=MLN01A080065 /clone_end=5prime /gb=CJ012733 /gi=54507846 /ug=Ssc.39540 /len=787
SNOWBALL_032643_st	NFAT5	0.000816611	0.0368527	1.36	Ssc_hash_S50180497 susfleck_LM_3_F11 SUSFLECK Loin Muscle Sus scrofa cDNA clone 3_F11, mRNA sequence /clone=3_F11 /gb=FD612333 /gi=221029911 /ug=Ssc.40666 /len=774
SNOWBALL_032655_st	PLCB4	0.00149405	0.045536	1.57	Ssc_hash_S40439733 rret27_f14.y1 ret Sus scrofa cDNA 5prime, mRNA sequence /clone_end=5prime /gb=EW534339 /gi=183123650 /ug=Ssc.40747 /len=636
SNOWBALL_032828_st	STEAP3	0.000353037	0.0329276	1.35	Ssc_hash_S26648569 BW979632 full-length enriched swine cDNA library, adult intestine Sus scrofa cDNA clone ITT010040G06 5prime, mRNA sequence /clone=ITT010040G06 /clone_end=5prime /gb=BW979632 /gi=74256472 /ug=Ssc.42106 /len=882
SNOWBALL_032881_st		0.000543622	0.0341729	1.54	Ssc_hash_S17516219 BX670788 Sus Scrofa library (scac) Sus scrofa cDNA clone scac0033.o.06 3prim, mRNA sequence /clone=scac0033.o.06 /clone_end=3prime /gb=BX670788 /gi=90243525 /ug=Ssc.42425 /len=634
SNOWBALL_032891_st		0.00190176	0.0493428	-1.25	Ssc_hash_S17509962 BX664988 Sus Scrofa library (scag) Sus scrofa cDNA clone scag0002.d.01 5prim, mRNA sequence /clone=scag0002.d.01 /clone_end=5prime /gb=BX664988 /gi=90227164 /ug=Ssc.42468 /len=853
SNOWBALL_032917_st	MGAM	0.000324736	0.0318725	1.81	Ssc_hash_S14813249 CMD52_A02_06.fasta UMNMPM3 Sus scrofa cDNA clone PPSUBLIB_37A02 5prime, mRNA sequence /clone=PPSUBLIB_37A02 /clone_end=5prime /gb=CB338020 /gi=28932207 /ug=Ssc.42623 /len=767
SNOWBALL_032929_st	ATXN1	0.00123269	0.0424171	1.49	Ssc_hash_S26724709 AJ960793 KN404_2 Sus scrofa cDNA clone C0007752o18 5prime, mRNA sequence /clone=C0007752o18 /clone_end=5prime /gb=AJ960793 /gi=74377609 /ug=Ssc.42877 /len=755
SNOWBALL_032940_st	PAK2	0.000427667	0.0335431	1.27	Ssc_hash_S38481918 EST-AO225C02 Alveolar macrophage from PRRSV-infected pig Sus scrofa cDNA clone AO225C02, mRNA sequence /clone=AO225C02 /gb=ES447070 /gi=146288660 /ug=Ssc.42948 /len=805
SNOWBALL_032980_st	TACC1	0.000533233	0.0340202	1.3	Ssc_hash_S50206944 susfleck_AF_N_27_F05 SUSFLECK Abdominal Fat Normalized Sus scrofa cDNA clone 27_F05, mRNA sequence /clone=27_F05 /gb=FD638780 /gi=221008621 /ug=Ssc.43245 /len=817
SNOWBALL_033025_st	SOS2	0.000555956	0.0344867	1.42	Ssc_hash_S19538862 942323 MARC 4PIG Sus scrofa cDNA 5prime, mRNA sequence /clone_end=5prime /gb=CN155054 /gi=46169484 /ug=Ssc.43588 /len=816
SNOWBALL_033061_st	TMEM170B	0.000528008	0.0340202	1.65	Ssc_hash_S23689778 1000269 MARC 4PIG Sus scrofa cDNA 5prime, mRNA sequence /clone_end=5prime /gb=DN100877 /gi=59773351 /ug=Ssc.43826 /len=897
SNOWBALL_033062_st	LONRF1	0.00122705	0.042385	1.82	Ssc_hash_S40438955 rret01_h21.y1 ret Sus scrofa cDNA 5prime, mRNA sequence /clone_end=5prime /gb=EW533561 /gi=183110654 /ug=Ssc.43827 /len=637
SNOWBALL_033090_st		0.000575709	0.0344867	1.34	Ssc_hash_S23697277 1105889 MARC 4PIG Sus scrofa cDNA 5prime, mRNA sequence /clone_end=5prime /gb=DN108380 /gi=59784128 /ug=Ssc.43965 /len=847
SNOWBALL_033091_st	COL4A3BP	0.000385893	0.0332523	1.46	Ssc_hash_S17516151 BX670720 Sus Scrofa library (scac) Sus scrofa cDNA clone scac0034.c.01 5prim, mRNA sequence /clone=scac0034.c.01 /clone_end=5prime /gb=BX670720 /gi=90243608 /ug=Ssc.43966 /len=878
SNOWBALL_033143_st	LIMD1	0.00171835	0.0479297	1.58	Ssc_hash_S6085456 POSM0100013_B06F porcine skeletal muscle cDNA library (PoSM) Sus scrofa cDNA 5prime, mRNA sequence /clone_end=5prime /gb=BM190522 /gi=17526485 /ug=Ssc.44215 /len=699
SNOWBALL_033303_st	DPYSL2	0.000722057	0.0363348	1.46	Ssc_hash_S31102648 1498086 MARC 3PIG Sus scrofa cDNA 5prime, mRNA sequence /clone_end=5prime /gb=DY406486 /gi=87207789 /ug=Ssc.45255 /len=753
SNOWBALL_033329_st	RLF	0.000840785	0.0368527	1.3	Ssc_hash_S23695366 1103852 MARC 4PIG Sus scrofa cDNA 5prime, mRNA sequence /clone_end=5prime /gb=DN106469 /gi=59781732 /ug=Ssc.45415 /len=831
SNOWBALL_033541_st	MAP3K5	0.0011871	0.0418505	1.44	Ssc_hash_S26733745 AJ944727 CSEQRAN17 Sus scrofa cDNA clone C0007308n19 5prime, mRNA sequence /clone=C0007308n19 /clone_end=5prime /gb=AJ944727 /gi=74361469 /ug=Ssc.46633 /len=646
SNOWBALL_033698_st	SLC25A44	0.00130988	0.0435212	1.34	Ssc_hash_S31114785 1533763 MARC 3PIG Sus scrofa cDNA 5prime, mRNA sequence /clone_end=5prime /gb=DY418623 /gi=87219926 /ug=Ssc.47477 /len=687
SNOWBALL_033719_st	AGL	0.00180021	0.0488354	1.35	Ssc_hash_S23698716 1107448 MARC 4PIG Sus scrofa cDNA 5prime, mRNA sequence /clone_end=5prime /gb=DN109819 /gi=59787242 /ug=Ssc.47565 /len=874
SNOWBALL_033900_st		0.00177356	0.0485977	-1.25	Ssc_hash_S18358316 909492 MARC 4PIG Sus scrofa cDNA 5prime, mRNA sequence /clone_end=5prime /gb=CK453757 /gi=40800971 /ug=Ssc.48649 /len=710
SNOWBALL_034150_st	TAL1	0.00121779	0.0423252	-1.26	Ssc_hash_S27598869 EST-AR128G08 Infected Porcine Spleen cDNA library Sus scrofa cDNA clone AR128G08, mRNA sequence /clone=AR128G08 /gb=DV224196 /gi=77589796 /ug=Ssc.50403 /len=721
SNOWBALL_034163_st	PTPRE	0.00142626	0.0445191	1.39	Ssc_hash_S17526979 BX675937 Sus Scrofa library (scac) Sus scrofa cDNA clone scac0028.c.21 3prim, mRNA sequence /clone=scac0028.c.21 /clone_end=3prime /gb=BX675937 /gi=90235320 /ug=Ssc.50534 /len=816
SNOWBALL_034252_st	FAM107B	0.00109186	0.0410683	1.29	Ssc_hash_S26714564 AJ950648 KN404_1 Sus scrofa cDNA clone C0007742j15 5prime, mRNA sequence /clone=C0007742j15 /clone_end=5prime /gb=AJ950648 /gi=74367464 /ug=Ssc.51942 /len=873
SNOWBALL_034259_st	AMPD3	0.000342737	0.0325569	1.48	Ssc_hash_S31101703 1497015 MARC 3PIG Sus scrofa cDNA 5prime, mRNA sequence /clone_end=5prime /gb=DY405541 /gi=87206844 /ug=Ssc.52013 /len=735
SNOWBALL_034421_st		0.000988518	0.0393459	1.68	Ssc_hash_S18378555 923057 MARC 4PIG Sus scrofa cDNA 5prime, mRNA sequence /clone_end=5prime /gb=CK458664 /gi=40829945 /ug=Ssc.54410 /len=860
SNOWBALL_034474_st	TTC3	0.00136547	0.0441324	1.29	Ssc_hash_S17512256 BX667200 Sus Scrofa library (scac) Sus scrofa cDNA clone scac0026.m.24 3prim, mRNA sequence /clone=scac0026.m.24 /clone_end=3prime /gb=BX667200 /gi=90238959 /ug=Ssc.54828 /len=821
SNOWBALL_034478_st	SPEN	0.000427187	0.0335431	1.34	Ssc_hash_S31107988 1516617 MARC 3PIG Sus scrofa cDNA 5prime, mRNA sequence /clone_end=5prime /gb=DY411826 /gi=87213129 /ug=Ssc.54858 /len=713
SNOWBALL_034513_st	VAMP3	0.00132412	0.0436909	1.28	Ssc_hash_S34510245 DB789514 full-length enriched swine cDNA library, adult adrenal gland Sus scrofa cDNA clone ADR010090F10 5prime, mRNA sequence /clone=ADR010090F10 /clone_end=5prime /gb=DB789514 /gi=112746464 /ug=Ssc.55068 /len=830
SNOWBALL_034574_st	PCGF2	0.000358824	0.0329276	1.36	Ssc_hash_S23696826 1105408 MARC 4PIG Sus scrofa cDNA 5prime, mRNA sequence /clone_end=5prime /gb=DN107929 /gi=59783361 /ug=Ssc.55464 /len=841
SNOWBALL_034596_st	CREBBP	0.00184902	0.0490035	1.28	Ssc_hash_S18549559 BX918210 Sus Scrofa library (scan) Sus scrofa cDNA clone scan0036.l.09 5prim, mRNA sequence /clone=scan0036.l.09 /clone_end=5prime /gb=BX918210 /gi=90228683 /ug=Ssc.55636 /len=824
SNOWBALL_034747_st	ATP6V1A	0.000315079	0.0313217	1.4	Ssc_hash_S18549962 BX918613 Sus Scrofa library (scan) Sus scrofa cDNA clone scan0034.o.22 5prim, mRNA sequence /clone=scan0034.o.22 /clone_end=5prime /gb=BX918613 /gi=90230722 /ug=Ssc.56556 /len=865
SNOWBALL_034769_st	ROCK1	0.000754672	0.0363348	1.48	Ssc_hash_S23775370 996429 MARC 4PIG Sus scrofa cDNA 5prime, mRNA sequence /clone_end=5prime /gb=DN132989 /gi=59827306 /ug=Ssc.56670 /len=894
SNOWBALL_034816_st	UBXN11	0.000504616	0.0340202	1.52	Ssc_hash_S27599938 EST-AR130F04 Porcine Lymph node cDNA library Sus scrofa cDNA clone AR130F04, mRNA sequence /clone=AR130F04 /gb=DV225265 /gi=77591759 /ug=Ssc.57034 /len=662
SNOWBALL_034862_st	SCOC	0.00200315	0.0498554	1.38	Ssc_hash_S19545458 950860 MARC 4PIG Sus scrofa cDNA 5prime, mRNA sequence /clone_end=5prime /gb=CN161554 /gi=46175984 /ug=Ssc.57415 /len=888
SNOWBALL_034867_st	EHBP1L1	0.00135227	0.0440179	1.37	Ssc_hash_S40319168 rnbm21b_m18.y1 nbm Sus scrofa cDNA 5prime, mRNA sequence /clone_end=5prime /gb=EW413775 /gi=182715936 /ug=Ssc.57441 /len=623
SNOWBALL_034887_st	SELPLG	0.000339028	0.0324055	1.37	Ssc_hash_S22312176 CJ019916 full-length enriched swine cDNA library, adult spleen Sus scrofa cDNA clone SPL01A070077 5prime, mRNA sequence /clone=SPL01A070077 /clone_end=5prime /gb=CJ019916 /gi=54522389 /ug=Ssc.57725 /len=833
SNOWBALL_034926_st	SNX24	3.85e-05	0.0187902	1.65	Ssc_hash_S23701272 1111559 MARC 4PIG Sus scrofa cDNA 5prime, mRNA sequence /clone_end=5prime /gb=DN112375 /gi=59791041 /ug=Ssc.58113 /len=866
SNOWBALL_035211_st		0.000733708	0.0363348	-1.35	Ssc_hash_S40256247 rplun0104_i24.y1 lun Sus scrofa cDNA 5prime, mRNA sequence /clone_end=5prime /gb=EW351154 /gi=182841891 /ug=Ssc.60555 /len=594
SNOWBALL_035257_st	PIK3CG	0.000434935	0.0336127	1.37	Ssc_hash_S26644426 BW956775 full-length enriched swine cDNA library, adult alveolar macrophage Sus scrofa cDNA clone AMP010024C03 5prime, mRNA sequence /clone=AMP010024C03 /clone_end=5prime /gb=BW956775 /gi=74252329 /ug=Ssc.60755 /len=778
SNOWBALL_035477_st		0.00074708	0.0363348	1.28	Ssc_hash_S39984044 rebs26c_j10.y1 ebs Sus scrofa cDNA 5prime, mRNA sequence /clone_end=5prime /gb=EW079109 /gi=181325360 /ug=Ssc.61719 /len=650
SNOWBALL_035783_st	TNFRSF11A	0.00175225	0.0482457	1.34	Ssc_hash_S39886871 rcmu29_f24.y1 cmu Sus scrofa cDNA 5prime, mRNA sequence /clone_end=5prime /gb=EV981946 /gi=178585846 /ug=Ssc.63058 /len=611
SNOWBALL_035843_st	CALCRL	0.000314578	0.0313217	2.08	Ssc_hash_S23761078 1118489 MARC 4PIG Sus scrofa cDNA 5prime, mRNA sequence /clone_end=5prime /gb=DN118697 /gi=59812957 /ug=Ssc.63327 /len=789
SNOWBALL_035878_st	SIK3	0.00102011	0.0396769	1.31	Ssc_hash_S40178068 rjca09c_n22.y1 jca Sus scrofa cDNA 5prime, mRNA sequence /clone_end=5prime /gb=EW272975 /gi=182543006 /ug=Ssc.63502 /len=615
SNOWBALL_035955_st	C5orf41	0.00133932	0.0437863	1.29	Ssc_hash_S40482238 rspc005_f13.y1 spc Sus scrofa cDNA 5prime, mRNA sequence /clone_end=5prime /gb=EW576844 /gi=183047029 /ug=Ssc.63891 /len=593
SNOWBALL_036019_st		0.000273675	0.030887	1.41	Ssc_hash_S31120558 1543173 MARC 3PIG Sus scrofa cDNA 5prime, mRNA sequence /clone_end=5prime /gb=DY424396 /gi=87225699 /ug=Ssc.64092 /len=665
SNOWBALL_036105_st		0.00137178	0.0441324	-1.31	Ssc_hash_S40091461 rfce22c_j24.y1 fce Sus scrofa cDNA 5prime, mRNA sequence /clone_end=5prime /gb=EW186368 /gi=182537258 /ug=Ssc.64572 /len=607
SNOWBALL_036114_st	KLHL7	5.69e-05	0.0198425	1.52	Ssc_hash_S40232930 rpliv0129_a13.y1 liv Sus scrofa cDNA 5prime, mRNA sequence /clone_end=5prime /gb=EW327837 /gi=182793961 /ug=Ssc.64658 /len=586
SNOWBALL_036179_st	UHMK1	3.55e-05	0.0187902	1.42	Ssc_hash_S41575680 PIC-A-1838 Sus Scrofa Adipocyte Zap Express Library After differentiation Sus scrofa cDNA clone SS-AA-6-1a-T3_I15, mRNA sequence /clone=SS-AA-6-1a-T3_I15 /gb=EH006568 /gi=161425034 /ug=Ssc.65095 /len=598
SNOWBALL_036193_st	MLXIP	0.000367045	0.0329276	1.38	Ssc_hash_S40164297 rill309b_l11.y1 ill Sus scrofa cDNA 5prime, mRNA sequence /clone_end=5prime /gb=EW259204 /gi=182447190 /ug=Ssc.65213 /len=546
SNOWBALL_036316_st		0.000395044	0.0333875	-1.29	Ssc_hash_S39945247 rpigcf0_006853.y1 ctl Sus scrofa cDNA 5prime, mRNA sequence /clone_end=5prime /gb=EW040312 /gi=181356246 /ug=Ssc.66280 /len=537
SNOWBALL_036410_st	PPM1H	0.00174451	0.0482457	1.43	Ssc_hash_S39951636 rpigcb_10374.y1 cty Sus scrofa cDNA 5prime, mRNA sequence /clone_end=5prime /gb=EW046701 /gi=181369104 /ug=Ssc.66624 /len=543
SNOWBALL_036681_st		0.00146397	0.0450207	1.52	Ssc_hash_S40548965 rtes39_f12.y1 tes Sus scrofa cDNA 5prime, mRNA sequence /clone_end=5prime /gb=EW635680 /gi=183069832 /ug=Ssc.68581 /len=510
SNOWBALL_036693_st	SYK	0.000240298	0.0301177	1.68	Ssc_hash_S40322875 rnbm24b_f22.y1 nbm Sus scrofa cDNA 5prime, mRNA sequence /clone_end=5prime /gb=EW417482 /gi=182883823 /ug=Ssc.68626 /len=536
SNOWBALL_036833_st	KDM2B	0.000537322	0.0340271	-1.34	Ssc_hash_S40089559 rfce03c_n2.y1 fce Sus scrofa cDNA 5prime, mRNA sequence /clone_end=5prime /gb=EW184466 /gi=182580547 /ug=Ssc.70119 /len=548
SNOWBALL_036854_st	ST6GAL1	0.000519563	0.0340202	1.33	Ssc_hash_S27598964 EST-AR154H05 Porcine Peripheral Blood Cell cDNA library Sus scrofa cDNA clone AR154H05, mRNA sequence /clone=AR154H05 /gb=DV224291 /gi=77589977 /ug=Ssc.70227 /len=733
SNOWBALL_036897_st	FAM135A	0.00133197	0.0437132	1.45	Ssc_hash_S18549545 BX918196 Sus Scrofa library (scan) Sus scrofa cDNA clone scan0036.k.16 5prim, mRNA sequence /clone=scan0036.k.16 /clone_end=5prime /gb=BX918196 /gi=90228746 /ug=Ssc.70510 /len=893
SNOWBALL_036995_st	B3GNT9	0.000113722	0.0252527	1.39	Ssc_hash_S18549403 BX918054 Sus Scrofa library (scan) Sus scrofa cDNA clone scan0034.k.05 5prim, mRNA sequence /clone=scan0034.k.05 /clone_end=5prime /gb=BX918054 /gi=90244992 /ug=Ssc.71988 /len=800
SNOWBALL_037153_st	CRYBG3	0.000189655	0.0274813	1.68	Ssc_hash_S40586901 rute2117b_l8.y1 ute Sus scrofa cDNA 5prime, mRNA sequence /clone_end=5prime /gb=EW673614 /gi=183170742 /ug=Ssc.74304 /len=553
SNOWBALL_037154_st	CNNM1	0.00111659	0.0410683	1.27	Ssc_hash_S50197819 susfleck_FC_N_08_E07 SUSFLECK Fat Cell Normalized Sus scrofa cDNA clone 08_E07, mRNA sequence /clone=08_E07 /gb=FD629655 /gi=220997128 /ug=Ssc.74318 /len=816
SNOWBALL_037215_st		0.00152288	0.0459238	-1.31	Ssc_hash_S50188751 susfleck_LM_N_11_E03 SUSFLECK Loin Muscle Normalized Sus scrofa cDNA clone 11_E03, mRNA sequence /clone=11_E03 /gb=FD620587 /gi=221022400 /ug=Ssc.74683 /len=569
SNOWBALL_037242_st	D130062J21Rik	0.000618788	0.0351282	-1.89	Ssc_hash_S50208743 susfleck_AF_N_14_D05 SUSFLECK Abdominal Fat Normalized Sus scrofa cDNA clone 14_D05, mRNA sequence /clone=14_D05 /gb=FD640579 /gi=221018541 /ug=Ssc.74771 /len=726
SNOWBALL_037261_st	ATG13	0.000785683	0.0367046	1.46	Ssc_hash_S18380534 930938 MARC 4PIG Sus scrofa cDNA 5prime, mRNA sequence /clone_end=5prime /gb=CK460643 /gi=40831924 /ug=Ssc.74927 /len=873
SNOWBALL_037309_st	NDFIP1	2.12e-05	0.0172271	1.36	IowaPorcineAssembly_v1_Clusters
SNOWBALL_037333_st	ABHD12	0.00110446	0.0410683	1.45	IowaPorcineAssembly_v1_Clusters
SNOWBALL_037342_st	PIGS	0.000209707	0.0277957	1.44	IowaPorcineAssembly_v1_Clusters
SNOWBALL_037357_st	RNF170	5.24e-05	0.0198425	1.4	IowaPorcineAssembly_v1_Clusters
SNOWBALL_037572_st	SPEN	0.000657348	0.0354082	1.29	IowaPorcineAssembly_v1_Clusters
SNOWBALL_037592_st	PBK	0.00153605	0.0461163	1.32	IowaPorcineAssembly_v1_Clusters
SNOWBALL_037596_st	C5orf53	0.000369201	0.0329276	1.28	IowaPorcineAssembly_v1_Clusters
SNOWBALL_037612_st	RC3H2	0.00198991	0.0497301	1.24	IowaPorcineAssembly_v1_Clusters
SNOWBALL_037635_st	NR1D2	0.000123046	0.0256047	1.63	IowaPorcineAssembly_v1_Clusters
SNOWBALL_037740_st		0.00197957	0.0497301	1.39	IowaPorcineAssembly_v1_Clusters
SNOWBALL_037894_st		0.000176967	0.02711	-1.46	IowaPorcineAssembly_v1_Clusters
SNOWBALL_038069_st	SGK1	0.000116138	0.0254586	1.84	IowaPorcineAssembly_v1_Clusters
SNOWBALL_038083_st	ZEB2	0.00160269	0.0470849	1.47	IowaPorcineAssembly_v1_Clusters
SNOWBALL_038111_st	SIK3	6.45e-05	0.0207924	1.38	IowaPorcineAssembly_v1_Clusters
SNOWBALL_038146_st		0.000531897	0.0340202	-1.35	IowaPorcineAssembly_v1_Clusters
SNOWBALL_038181_st	KLHL28	0.00179262	0.048807	1.28	IowaPorcineAssembly_v1_Clusters
SNOWBALL_038948_st		0.000474396	0.0340202	1.58	IowaPorcineAssembly_v1_Clusters
SNOWBALL_039098_st	ITSN1	0.000413298	0.0335431	-1.3	IowaPorcineAssembly_v1_Clusters
SNOWBALL_039607_st	GTF2A1	0.000209243	0.0277957	1.37	IowaPorcineAssembly_v1_Clusters
SNOWBALL_039919_st	CCNT1	0.00151366	0.0458886	1.25	IowaPorcineAssembly_v1_Clusters
SNOWBALL_039921_st	SNX18	0.000879489	0.0375008	1.67	IowaPorcineAssembly_v1_Clusters
SNOWBALL_039973_st	BHLHE41	0.00091414	0.0379376	1.89	IowaPorcineAssembly_v1_Clusters
SNOWBALL_040114_st	GLT8D3	0.00116024	0.0414736	1.26	IowaPorcineAssembly_v1_Clusters
SNOWBALL_040125_st	EMR4P	0.00168976	0.0476598	1.48	IowaPorcineAssembly_v1_Clusters
SNOWBALL_040165_st	C10orf118	0.00159845	0.0470849	1.42	IowaPorcineAssembly_v1_Clusters
SNOWBALL_040216_st	CHST2	0.000140338	0.0257607	-1.31	IowaPorcineAssembly_v1_Clusters
SNOWBALL_040761_st		0.000150256	0.0257607	-1.34	IowaPorcineAssembly_v1_Clusters
SNOWBALL_040927_st		0.00169052	0.0476598	-1.3	IowaPorcineAssembly_v1_Clusters
SNOWBALL_041013_st		0.0019923	0.0497301	1.37	IowaPorcineAssembly_v1_Clusters
SNOWBALL_041081_st	ACO1	4.26e-06	0.0121411	1.42	IowaPorcineAssembly_v1_Clusters
SNOWBALL_041097_st		0.000777865	0.0365992	1.46	IowaPorcineAssembly_v1_Clusters
SNOWBALL_041131_st		0.00191229	0.0493495	-1.28	IowaPorcineAssembly_v1_Clusters
SNOWBALL_041889_st	HOOK3	0.000656563	0.0354082	1.31	IowaPorcineAssembly_v1_Clusters
SNOWBALL_041963_st		0.00195173	0.0497301	1.24	IowaPorcineAssembly_v1_Clusters
SNOWBALL_042057_st		0.00196158	0.0497301	-1.25	IowaPorcineAssembly_v1_Clusters
SNOWBALL_042134_st	ZNF592	0.00189408	0.0493308	1.25	IowaPorcineAssembly_v1_Clusters
SNOWBALL_042416_st		0.00130692	0.0435212	-1.45	IowaPorcineAssembly_v1_Clusters
SNOWBALL_042462_s_st	SPG7	0.000412185	0.0335431	-1.26	IowaPorcineAssembly_v1_Clusters
SNOWBALL_042526_st	CD84	0.000517403	0.0340202	1.36	IowaPorcineAssembly_v1_Clusters
SNOWBALL_042570_st	MLL5	0.000388953	0.0332523	1.31	IowaPorcineAssembly_v1_Clusters
SNOWBALL_042597_st	KLF7	0.00128495	0.0435212	1.35	IowaPorcineAssembly_v1_Clusters
SNOWBALL_042652_st	AHR	6.5e-06	0.0151917	1.68	IowaPorcineAssembly_v1_Clusters
SNOWBALL_042693_st		4.49e-05	0.0195432	-1.38	IowaPorcineAssembly_v1_Clusters
SNOWBALL_042879_st		0.000600344	0.0346806	-2.02	IowaPorcineAssembly_v1_Clusters
SNOWBALL_043094_st	FAM168B	0.000778808	0.0365992	1.29	IowaPorcineAssembly_v1_Clusters
SNOWBALL_043101_st	BACH2	0.000530252	0.0340202	-1.63	IowaPorcineAssembly_v1_Clusters
SNOWBALL_043278_st		0.000369933	0.0329276	1.55	IowaPorcineAssembly_v1_Clusters
SNOWBALL_043308_st	TRPS1	5.68e-05	0.0198425	1.35	IowaPorcineAssembly_v1_Clusters
SNOWBALL_043425_st	ZFPM1	0.000411882	0.0335431	-1.3	IowaPorcineAssembly_v1_Clusters
SNOWBALL_043435_st		0.00111124	0.0410683	-1.25	IowaPorcineAssembly_v1_Clusters
SNOWBALL_044233_st	CREB5	6.05e-05	0.0202917	1.66	IowaPorcineAssembly_v1_Clusters
SNOWBALL_044294_st		0.00184298	0.0490035	-1.25	IowaPorcineAssembly_v1_Clusters
SNOWBALL_044685_st		0.000772359	0.0365992	-1.28	IowaPorcineAssembly_v1_Clusters
SNOWBALL_044937_st	HIPK3	0.000452144	0.0336127	1.56	IowaPorcineAssembly_v1_Clusters
SNOWBALL_045051_st	SMC1A	0.00192256	0.0495069	1.44	IowaPorcineAssembly_v1_Clusters
SNOWBALL_045146_st	THPO	0.000287934	0.030887	-1.27	IowaPorcineAssembly_v1_Clusters
SNOWBALL_045228_st		0.000423419	0.0335431	1.45	IowaPorcineAssembly_v1_Clusters
SNOWBALL_045241_st	CDS2	3.58e-05	0.0187902	1.4	IowaPorcineAssembly_v1_Clusters
SNOWBALL_045250_st	NLRP3	0.00116381	0.0414736	1.52	IowaPorcineAssembly_v1_Clusters
SNOWBALL_045437_st	MAP3K2	0.00159176	0.0470849	1.37	IowaPorcineAssembly_v1_Clusters
SNOWBALL_045468_st	DENND2D	0.000180751	0.02711	-1.42	IowaPorcineAssembly_v1_Clusters
SNOWBALL_045617_st		0.000700101	0.0361065	-1.28	IowaPorcineAssembly_v1_Clusters
SNOWBALL_045631_st	PCDH17	0.00081622	0.0368527	-1.25	IowaPorcineAssembly_v1_Clusters
SNOWBALL_046247_st		0.00180645	0.0488354	1.28	IowaPorcineAssembly_v1_Clusters
SNOWBALL_046393_st		0.000870776	0.0372554	-1.39	IowaPorcineAssembly_v1_Clusters
SNOWBALL_046455_st	EREG	0.00138612	0.0442134	2.13	IowaPorcineAssembly_v1_Clusters
SNOWBALL_046718_st		0.0010111	0.0395073	-1.27	IowaPorcineAssembly_v1_Clusters
SNOWBALL_047007_st		0.000836208	0.0368527	1.28	IowaPorcineAssembly_v1_Clusters
SNOWBALL_047216_s_st	DUS2L	9.25e-05	0.0236144	1.53	IowaPorcineAssembly_v1_Clusters
SNOWBALL_047232_st	DUS2L	0.000602405	0.0346806	1.46	IowaPorcineAssembly_v1_Clusters
SNOWBALL_047253_st	PRAM1	0.000439792	0.0336127	1.59	IowaPorcineAssembly_v1_Clusters
SNOWBALL_047320_st	LPGAT1	0.000145588	0.0257607	1.56	IowaPorcineAssembly_v1_Clusters
SNOWBALL_047361_st	AHR	0.00144218	0.0446164	1.49	IowaPorcineAssembly_v1_Clusters
SNOWBALL_047441_s_st	GLG1	0.00038687	0.0332523	1.3	IowaPorcineAssembly_v1_Clusters
SNOWBALL_047468_st	ATP2B1	0.00156303	0.0464786	1.38	IowaPorcineAssembly_v1_Clusters
SNOWBALL_047506_s_st	AHNAK	0.000846963	0.0368527	1.95	IowaPorcineAssembly_v1_Clusters
SNOWBALL_047551_x_st	AHNAK	0.00173076	0.0481973	1.65	IowaPorcineAssembly_v1_Clusters
SNOWBALL_047590_st	DPYSL2	0.000913403	0.0379376	1.35	IowaPorcineAssembly_v1_Clusters
SNOWBALL_047615_st	ADAMTS4	0.000670699	0.0354082	-1.3	IowaPorcineAssembly_v1_Clusters
SNOWBALL_047627_st	SLC30A7	0.00133788	0.0437863	1.27	IowaPorcineAssembly_v1_Clusters
SNOWBALL_047671_st	CD84	5.2e-05	0.0198425	1.51	IowaPorcineAssembly_v1_Clusters
SNOWBALL_047675_st	KLF6	0.000128438	0.0257607	1.37	IowaPorcineAssembly_v1_Clusters
SNOWBALL_047706_st	RTN3	0.000143359	0.0257607	1.44	IowaPorcineAssembly_v1_Clusters
SNOWBALL_047712_st	CD84	0.000372226	0.0329276	1.46	IowaPorcineAssembly_v1_Clusters
SNOWBALL_047718_st	LGALS9	0.000413056	0.0335431	-1.29	IowaPorcineAssembly_v1_Clusters
SNOWBALL_047723_st	KLF6	0.000972472	0.0390321	1.46	IowaPorcineAssembly_v1_Clusters
SNOWBALL_047806_st	CARD6	0.000256609	0.0302165	1.4	IowaPorcineAssembly_v1_Clusters
SNOWBALL_047815_st		0.00192784	0.0495684	1.42	IowaPorcineAssembly_v1_Clusters
ssc-mir-320_x_st	hsa-mir-320	0.000794674	0.0368527	-1.41	MI0013097
